# Supplementary material for: Dianilinedichloridozinc(II)
Source: Acta Crystallogr Sect E Struct Rep Online. 2010 Apr 10;66(Pt 5):m492. doi: 10.1107/S1600536810012274 (PMC2979263; doi:10.1107/S1600536810012274)
Supplement: Supplementary file 1 [file e-66-0m492-sup1.cif]

##############################################################################
###                                                                        ###
###        Electronic paper (Acta Crystallographica Section E)             ###
###                                                                        ###
##############################################################################
#                                                                            #
# This CIF contains the data in a paper accepted for publication in Acta     #
# Crystallographica Section E. It conforms to the requirements of Notes      #
# for Authors for Section E, and has been peer reviewed under the auspices   #
# of the IUCr Commission on Journals.                                        #
#                                                                            #
# Full details of the Crystallographic Information File format               #
# are given in the paper "The Crystallographic Information File (CIF):       #
# a New Standard Archive File for Crystallography" by S. R. Hall, F. H.      #
# Allen and I. D. Brown [Acta Cryst. (1991), A47, 655-685].                  #
#                                                                            #
# The current version of the core CIF dictionary is obtainable from          #
# ftp://ftp.iucr.org/pub/cif_core.dic. The current version number is 2.4.    #
#                                                                            #
# Software is freely available for graphical display of the structure(s) in  #
# this CIF.  For information consult the CIF home page http://www.iucr.org/  #
# cif/home.html                                                              #
#                                                                            #
# This file may be used for bona fide research purposes within the           #
# scientific community so long as proper attribution is given to the journal # 
# article from which it was obtained.                                        #
#                                                                            #
##############################################################################
                                             
data_global
_audit_creation_method     SHELXL-97
_journal_date_recd_electronic     2010-03-30
_journal_date_accepted     2010-03-31
_journal_name_full     'Acta Crystallographica, Section E'
_journal_year     2010
_journal_volume     66
_journal_issue      5
_journal_page_first     m492
_journal_page_last     m492
_journal_paper_category     QM
_journal_coeditor_code     HB5384
_publ_contact_author
;
'Khan, Islam Ullah'
Materials Chemistry Laboratry
Department of Chemistry
GC University
Lahore-54000
Pakistan
;
_publ_contact_author_email     'onurs@omu.edu.tr, iuklodhi@yahoo.com'
_publ_section_title
;
Dianilinedichloridozinc(II)
;
loop_
    _publ_author_name
    _publ_author_address
    'Khan, Islam Ullah'
;
Materials Chemistry Laboratry
Department of Chemistry
GC University
Lahore 54000
Pakistan
;
    'Ejaz'
;
Materials Chemistry Laboratry
Department of Chemistry
GC University
Lahore 54000
Pakistan
;
    '\;Sahin, Onur'
;
Department of Physics
Ondokuz May\?is University
TR-55139 Samsun
Turkey
;
    'B\"uy\"ukg\"ung\"or, Orhan'
;
Department of Physics
Ondokuz May\?is University
TR-55139 Samsun
Turkey
;
data_I
_chemical_name_systematic
;
Dianilinedichloridozinc(II)
;
_chemical_name_common     ?
_chemical_formula_moiety     'C12 H14 Cl2 N2 Zn'
_chemical_formula_sum     'C12 H14 Cl2 N2 Zn'
_chemical_formula_iupac     '[Zn Cl2 (C6 H7 N)2]'
_chemical_formula_weight     322.52
_chemical_melting_point     ?
_symmetry_cell_setting     'monoclinic'
_symmetry_space_group_name_H-M     'C 2/c'
_symmetry_space_group_name_Hall     '-C 2yc'
loop_
    _symmetry_equiv_pos_as_xyz
    'x, y, z'
    '-x, y, -z+1/2'
    'x+1/2, y+1/2, z'
    '-x+1/2, y+1/2, -z+1/2'
    '-x, -y, -z'
    'x, -y, z-1/2'
    '-x+1/2, -y+1/2, -z'
    'x+1/2, -y+1/2, z-1/2'
_cell_length_a     26.0713(7)
_cell_length_b     4.79580(10)
_cell_length_c     11.5880(3)
_cell_angle_alpha     90.00
_cell_angle_beta     108.8230(10)
_cell_angle_gamma     90.00
_cell_volume     1371.39(6)
_cell_formula_units_Z     4
_cell_measurement_reflns_used     3956
_cell_measurement_theta_min     2.86
_cell_measurement_theta_max     28.25
_cell_measurement_temperature     296
_exptl_crystal_description     prism
_exptl_crystal_colour     colourless
_exptl_crystal_size_max     0.41
_exptl_crystal_size_mid     0.38
_exptl_crystal_size_min     0.36
_exptl_crystal_density_diffrn     1.562
_exptl_crystal_density_meas     ?
_exptl_crystal_density_method     'not measured'
_exptl_crystal_F_000     656
_exptl_absorpt_coefficient_mu     2.159
_exptl_absorpt_correction_type     none
_exptl_absorpt_process_details     ?
_exptl_absorpt_correction_T_min     ?
_exptl_absorpt_correction_T_max     ?
_exptl_special_details
;
;
_diffrn_ambient_temperature     296
_diffrn_radiation_type     MoK\a
_diffrn_radiation_wavelength     0.71073
_diffrn_radiation_source     'fine-focus sealed tube'
_diffrn_radiation_monochromator     graphite
_diffrn_measurement_device_type     'Bruker Kappa APEXII CCD'
_diffrn_measurement_method     'phi and omega scans'
_diffrn_detector_area_resol_mean     ?
_diffrn_reflns_number     6369
_diffrn_reflns_av_R_equivalents     0.0241
_diffrn_reflns_av_sigmaI/netI     0.0212
_diffrn_reflns_theta_min     1.65
_diffrn_reflns_theta_max     28.28
_diffrn_reflns_theta_full     28.28
_diffrn_measured_fraction_theta_max     0.985
_diffrn_measured_fraction_theta_full     0.985
_diffrn_reflns_limit_h_min     -33
_diffrn_reflns_limit_h_max     34
_diffrn_reflns_limit_k_min     -6
_diffrn_reflns_limit_k_max     6
_diffrn_reflns_limit_l_min     -15
_diffrn_reflns_limit_l_max     15
_diffrn_standards_number     ?
_diffrn_standards_interval_count     ?
_diffrn_standards_interval_time     ?
_diffrn_standards_decay_%     ?
_refine_special_details
;
Refinement of <i>F</i>^2^ against ALL reflections. The weighted <i>R</i>-factor
wR and goodness of fit <i>S</i> are based on <i>F</i>^2^, conventional
<i>R</i>-factors <i>R</i> are based on <i>F</i>, with <i>F</i> set to zero for
negative <i>F</i>^2^. The threshold expression of <i>F</i>^2^ >
\s(<i>F</i>^2^) is used only for calculating <i>R</i>-factors(gt) etc. and is
not relevant to the choice of reflections for refinement. <i>R</i>-factors
based on <i>F</i>^2^ are statistically about twice as large as those based on
<i>F</i>, and <i>R</i>- factors based on ALL data will be even larger.
;
_reflns_number_total     1687
_reflns_number_gt     1523
_reflns_threshold_expression     I>2\s(I)
_refine_ls_structure_factor_coef     Fsqd
_refine_ls_matrix_type     full
_refine_ls_R_factor_all     0.0342
_refine_ls_R_factor_gt     0.0247
_refine_ls_wR_factor_gt     0.0742
_refine_ls_wR_factor_ref     0.1022
_refine_ls_goodness_of_fit_ref     1.005
_refine_ls_restrained_S_all     1.005
_refine_ls_number_reflns     1687
_refine_ls_number_parameters     86
_refine_ls_number_restraints     2
_refine_ls_hydrogen_treatment     mixed
_refine_ls_weighting_scheme     calc
_refine_ls_weighting_details
                 'calc w=1/[\s^2^(Fo^2^)+(0.0840P)^2^] where P=(Fo^2^+2Fc^2^)/3'
_atom_sites_solution_hydrogens     geom
_atom_sites_solution_primary     direct
_atom_sites_solution_secondary     difmap
_refine_ls_shift/su_max     0.001
_refine_ls_shift/su_mean     0.000
_refine_diff_density_max     0.418
_refine_diff_density_min     -0.597
_refine_ls_extinction_method     none
_refine_ls_extinction_coef     ?
loop_
    _atom_type_symbol
    _atom_type_description
    _atom_type_scat_dispersion_real
    _atom_type_scat_dispersion_imag
    _atom_type_scat_source
    'C' 'C' 0.0033 0.0016
                         'International Tables Vol C Tables 4.2.6.8 and 6.1.1.4'
    'H' 'H' 0.0000 0.0000
                         'International Tables Vol C Tables 4.2.6.8 and 6.1.1.4'
    'N' 'N' 0.0061 0.0033
                         'International Tables Vol C Tables 4.2.6.8 and 6.1.1.4'
    'Cl' 'Cl' 0.1484 0.1585
                         'International Tables Vol C Tables 4.2.6.8 and 6.1.1.4'
    'Zn' 'Zn' 0.2839 1.4301
                         'International Tables Vol C Tables 4.2.6.8 and 6.1.1.4'
_computing_data_collection     'APEX2 (Bruker, 2009)'
_computing_cell_refinement     'SAINT (Bruker, 2009)'
_computing_data_reduction     'SAINT (Bruker, 2009)'
_computing_structure_solution     'SHELXS97 (Sheldrick, 2008)'
_computing_structure_refinement     'SHELXL97 (Sheldrick, 2008)'
_computing_molecular_graphics     'ORTEP-3 for Windows (Farrugia, 1997)'
_computing_publication_material     'WinGX (Farrugia, 1999)'
loop_
    _atom_site_type_symbol
    _atom_site_label
    _atom_site_fract_x
    _atom_site_fract_y
    _atom_site_fract_z
    _atom_site_U_iso_or_equiv
    _atom_site_adp_type
    _atom_site_calc_flag
    _atom_site_refinement_flags
    _atom_site_occupancy
    _atom_site_disorder_assembly
    _atom_site_disorder_group
    C C1 0.60906(8) -0.0454(4) 0.73942(19) 0.0331(4) Uani d . 1 . .
    C C2 0.61732(9) 0.1536(5) 0.6605(2) 0.0439(5) Uani d . 1 . .
    H H2 0.5901 0.1934 0.5877 0.053 Uiso calc R 1 . .
    C C3 0.66631(11) 0.2925(5) 0.6906(3) 0.0576(6) Uani d . 1 . .
    H H3 0.6721 0.4253 0.6376 0.069 Uiso calc R 1 . .
    C C4 0.70643(10) 0.2359(6) 0.7981(3) 0.0607(7) Uani d . 1 . .
    H H4 0.7394 0.3296 0.8179 0.073 Uiso calc R 1 . .
    C C5 0.69781(12) 0.0404(7) 0.8765(3) 0.0627(8) Uani d . 1 . .
    H H5 0.7250 0.0025 0.9495 0.075 Uiso calc R 1 . .
    C C6 0.64892(10) -0.1007(5) 0.8474(2) 0.0489(5) Uani d . 1 . .
    H H6 0.6432 -0.2323 0.9009 0.059 Uiso calc R 1 . .
    N N1 0.55735(7) -0.1834(3) 0.70997(15) 0.0341(3) Uani d D 1 . .
    H H1A 0.5471(11) -0.230(6) 0.6350(17) 0.054(8) Uiso d D 1 . .
    H H1B 0.5617(10) -0.332(4) 0.754(2) 0.045(6) Uiso d D 1 . .
    Cl Cl1 0.45849(2) 0.32674(10) 0.58908(4) 0.04016(17) Uani d . 1 . .
    Zn Zn1 0.5000 0.05523(6) 0.7500 0.03138(15) Uani d S 1 . .
loop_
    _atom_site_aniso_label
    _atom_site_aniso_U_11
    _atom_site_aniso_U_22
    _atom_site_aniso_U_33
    _atom_site_aniso_U_12
    _atom_site_aniso_U_13
    _atom_site_aniso_U_23
    C1 0.0365(9) 0.0326(9) 0.0337(10) 0.0014(6) 0.0163(8) -0.0056(7)
    C2 0.0493(11) 0.0451(11) 0.0397(11) -0.0040(9) 0.0179(9) 0.0005(9)
    C3 0.0661(15) 0.0534(13) 0.0633(16) -0.0166(11) 0.0350(13) -0.0052(11)
    C4 0.0435(12) 0.0645(15) 0.0768(18) -0.0120(10) 0.0233(12) -0.0191(14)
    C5 0.0438(13) 0.0722(19) 0.0598(18) 0.0019(11) -0.0002(12) -0.0077(13)
    C6 0.0484(12) 0.0520(12) 0.0429(12) 0.0040(9) 0.0098(10) 0.0047(10)
    N1 0.0409(8) 0.0301(7) 0.0337(8) -0.0014(6) 0.0154(7) -0.0032(6)
    Cl1 0.0538(3) 0.0383(3) 0.0275(3) 0.00096(19) 0.0120(2) 0.00388(17)
    Zn1 0.0355(2) 0.0309(2) 0.0300(2) 0.000 0.01373(14) 0.000
_geom_special_details
;
All esds (except the esd in the dihedral angle between two l.s. planes) are
estimated using the full covariance matrix. The cell esds are taken into
account individually in the estimation of esds in distances, angles and
torsion angles; correlations between esds in cell parameters are only used
when they are defined by crystal symmetry. An approximate (isotropic)
treatment of cell esds is used for estimating esds involving l.s. planes.
;
loop_
    _geom_bond_atom_site_label_1
    _geom_bond_atom_site_label_2
    _geom_bond_site_symmetry_2
    _geom_bond_distance
    _geom_bond_publ_flag
    C1 C6 . 1.370(3) ?
    C1 C2 . 1.386(3) ?
    C1 N1 . 1.441(3) ?
    C2 C3 . 1.382(3) ?
    C2 H2 . 0.9300 ?
    C3 C4 . 1.371(4) ?
    C3 H3 . 0.9300 ?
    C4 C5 . 1.373(5) ?
    C4 H4 . 0.9300 ?
    C5 C6 . 1.385(4) ?
    C5 H5 . 0.9300 ?
    C6 H6 . 0.9300 ?
    Zn1 N1 . 2.0515(16) y
    N1 H1A . 0.852(17) ?
    N1 H1B . 0.860(17) ?
    Zn1 Cl1 . 2.2454(5) y
    Zn1 N1 2_656 2.0515(16) ?
    Zn1 Cl1 2_656 2.2454(5) ?
loop_
    _geom_angle_atom_site_label_1
    _geom_angle_atom_site_label_2
    _geom_angle_atom_site_label_3
    _geom_angle_site_symmetry_1
    _geom_angle_site_symmetry_3
    _geom_angle
    _geom_angle_publ_flag
    C6 C1 C2 . . 120.2(2) ?
    C6 C1 N1 . . 120.2(2) ?
    C2 C1 N1 . . 119.52(19) ?
    C3 C2 C1 . . 119.5(2) ?
    C3 C2 H2 . . 120.2 ?
    C1 C2 H2 . . 120.2 ?
    C4 C3 C2 . . 120.4(3) ?
    C4 C3 H3 . . 119.8 ?
    C2 C3 H3 . . 119.8 ?
    C3 C4 C5 . . 119.8(2) ?
    C3 C4 H4 . . 120.1 ?
    C5 C4 H4 . . 120.1 ?
    C4 C5 C6 . . 120.5(3) ?
    C4 C5 H5 . . 119.8 ?
    C6 C5 H5 . . 119.8 ?
    C1 C6 C5 . . 119.6(3) ?
    C1 C6 H6 . . 120.2 ?
    C5 C6 H6 . . 120.2 ?
    C1 N1 Zn1 . . 112.63(11) ?
    C1 N1 H1A . . 108.9(19) ?
    Zn1 N1 H1A . . 111.4(19) ?
    C1 N1 H1B . . 107.8(16) ?
    Zn1 N1 H1B . . 107.1(17) ?
    H1A N1 H1B . . 109(3) ?
    N1 Zn1 N1 . 2_656 112.17(9) ?
    N1 Zn1 Cl1 . 2_656 108.68(5) ?
    N1 Zn1 Cl1 2_656 2_656 109.08(5) ?
    N1 Zn1 Cl1 . . 109.08(5) y
    N1 Zn1 Cl1 2_656 . 108.68(5) ?
    Cl1 Zn1 Cl1 2_656 . 109.11(3) ?
loop_
    _geom_torsion_atom_site_label_1
    _geom_torsion_atom_site_label_2
    _geom_torsion_atom_site_label_3
    _geom_torsion_atom_site_label_4
    _geom_torsion_site_symmetry_1
    _geom_torsion_site_symmetry_2
    _geom_torsion_site_symmetry_3
    _geom_torsion_site_symmetry_4
    _geom_torsion
    _geom_torsion_publ_flag
    C6 C1 C2 C3 . . . . 1.0(3) ?
    N1 C1 C2 C3 . . . . 177.9(2) ?
    C1 C2 C3 C4 . . . . -0.5(4) ?
    C2 C3 C4 C5 . . . . -0.2(4) ?
    C3 C4 C5 C6 . . . . 0.2(5) ?
    C2 C1 C6 C5 . . . . -0.9(4) ?
    N1 C1 C6 C5 . . . . -177.8(2) ?
    C4 C5 C6 C1 . . . . 0.3(4) ?
    C6 C1 N1 Zn1 . . . . 97.29(19) ?
    C2 C1 N1 Zn1 . . . . -79.6(2) ?
    C1 N1 Zn1 N1 . . . 2_656 -151.65(16) ?
    C1 N1 Zn1 Cl1 . . . 2_656 -30.96(15) ?
    C1 N1 Zn1 Cl1 . . . . 87.90(14) ?
loop_
    _geom_hbond_atom_site_label_D
    _geom_hbond_atom_site_label_H
    _geom_hbond_atom_site_label_A
    _geom_hbond_site_symmetry_A
    _geom_hbond_distance_DH
    _geom_hbond_distance_HA
    _geom_hbond_distance_DA
    _geom_hbond_angle_DHA
    N1 H1A Cl1 5_656 0.852(17) 2.595(18) 3.4246(17) 165(2)
    N1 H1B Cl1 2_646 0.860(17) 2.625(19) 3.4253(18) 155(2)
