# Supplementary material for: Dianilinedichloridozinc(II)
Source: Acta Crystallogr Sect E Struct Rep Online. 2010 Apr 10;66(Pt 5):m492. doi: 10.1107/S1600536810012274 (PMC2979263; doi:10.1107/S1600536810012274)
Supplement: Supplementary file 2 [file e-66-0m492-Isup2.hkl]

#
# h,k,l, Fc-squared, Fo-squared, sigma(Fo-squared) and status flag
#
data_I
_shelx_title ' G236 in Cc'
_shelx_refln_list_code          4
_shelx_F_calc_maximum      170.76
_exptl_crystal_F_000       656.00
_reflns_d_resolution_high  0.7500
 
loop_
 _symmetry_equiv_pos_as_xyz
 'x, y, z'
 '-x, y, -z+1/2'
 'x+1/2, y+1/2, z'
 '-x+1/2, y+1/2, -z+1/2'
 '-x, -y, -z'
 'x, -y, z-1/2'
 '-x+1/2, -y+1/2, -z'
 'x+1/2, -y+1/2, z-1/2'
 
_cell_length_a    26.0713
_cell_length_b     4.7958
_cell_length_c    11.5880
_cell_angle_alpha  90.000
_cell_angle_beta  108.823
_cell_angle_gamma  90.000
 
_shelx_F_squared_multiplier     1.000
 
loop_
 _refln_index_h
 _refln_index_k
 _refln_index_l
 _refln_F_squared_calc
 _refln_F_squared_meas
 _refln_F_squared_sigma
 _refln_observed_status
   2   0   0    29158.74        0.19      0.13 o
   4   0   0     6135.41        1.13      0.75 o
   8   0   0      126.83      148.50      4.68 o
  10   0   0      496.18      493.47      8.18 o
  12   0   0     1041.73     1280.05     21.80 o
  14   0   0      475.13      397.38     13.75 o
  16   0   0     2109.42     2150.72     45.42 o
  18   0   0     5862.66     6215.87    116.18 o
  20   0   0     7479.51     7493.28    139.00 o
  22   0   0     1133.68     1145.50     29.06 o
  24   0   0     2483.78     2584.79     43.77 o
  26   0   0     1946.28     1980.07     36.74 o
  28   0   0      682.42      764.89     27.74 o
  30   0   0      287.94      299.87     19.77 o
  32   0   0       23.33       25.90     13.26 o
   3   1   0       45.02       73.46      3.42 o
   5   1   0     3638.32     3817.63     38.14 o
   7   1   0     7751.67     8224.72     81.30 o
  11   1   0     8651.21     8777.14     72.13 o
  13   1   0     4153.66     3883.05     43.13 o
  15   1   0     7442.75     7480.01     76.30 o
  17   1   0     3146.21     3127.56     34.94 o
  19   1   0     3101.91     3123.04     35.47 o
  21   1   0     1000.48      944.25     14.75 o
  23   1   0       11.72        9.79      4.42 o
  25   1   0      381.89      398.01     11.43 o
  27   1   0      458.83      477.57     13.17 o
  29   1   0      208.57      245.18     18.07 o
  31   1   0      135.77      118.50     14.51 o
   0   2   0      189.44      184.61      5.91 o
   2   2   0      317.17      338.25      6.65 o
   4   2   0     1008.33      942.91     15.81 o
   6   2   0     3655.39     3516.26     45.93 o
   8   2   0    10823.98    11303.45    137.27 o
  10   2   0    11331.65    11833.37    117.96 o
  12   2   0     5919.51     5825.23     67.09 o
  14   2   0     2840.38     2759.41     39.77 o
  16   2   0     2079.16     2086.76     24.38 o
  18   2   0      463.57      451.20     15.52 o
  20   2   0      595.84      577.84     12.35 o
  22   2   0      185.66      160.67      8.38 o
  24   2   0        3.24       -3.45      4.76 o
  26   2   0      436.26      454.25     13.87 o
  28   2   0      198.60      189.88     11.91 o
  30   2   0      127.51      118.20     14.28 o
   1   3   0     5043.96     4992.94     64.81 o
   3   3   0     3156.00     3094.92     50.55 o
   5   3   0     3685.67     3681.03     50.35 o
   7   3   0      525.56      533.55     12.35 o
   9   3   0        8.12        5.31      1.90 o
  11   3   0       30.36       28.61      2.83 o
  13   3   0      146.56      144.84      4.87 o
  15   3   0      197.26      180.23      7.75 o
  17   3   0        6.71        2.40      4.27 o
  19   3   0      347.89      305.88     10.23 o
  21   3   0      777.94      691.47     15.79 o
  23   3   0      617.61      621.26     15.52 o
  25   3   0      781.02      806.08     18.37 o
  27   3   0      328.45      315.49     15.39 o
  29   3   0      171.42      161.48     19.89 o
   0   4   0        2.37       -6.80      6.21 o
   2   4   0      138.09      122.72      7.84 o
   4   4   0       97.52       98.24      7.40 o
   6   4   0       62.63       50.78      6.02 o
   8   4   0        3.56        4.43      4.68 o
  10   4   0      802.75      823.94     13.06 o
  12   4   0      207.33      187.00      6.78 o
  14   4   0      111.36      118.63      5.91 o
  16   4   0       71.46       74.97      6.42 o
  18   4   0       24.69       22.59      4.85 o
  20   4   0        8.67        5.28      5.55 o
  22   4   0        8.87       16.71      6.12 o
  24   4   0        3.21       -0.51      6.75 o
   1   5   0      306.47      329.83     19.38 o
   3   5   0       64.92       61.22     10.04 o
   5   5   0      127.98      134.25      9.56 o
   7   5   0      169.23      177.32     10.77 o
   9   5   0       69.82       72.80      4.60 o
  11   5   0       38.48       26.93      4.53 o
  13   5   0        2.91       -2.20      4.89 o
  15   5   0       93.91       89.91      7.40 o
  17   5   0       21.89       16.80      6.56 o
  19   5   0        5.36        4.72      5.69 o
   0   6   0       93.52      105.15     18.81 o
   2   6   0       91.44       90.84     12.83 o
   4   6   0        4.27        7.34     13.54 o
   6   6   0      162.99      196.57     22.76 o
   8   6   0      256.87      299.47     32.92 o
  10   6   0      454.75      497.54     40.63 o
 -33   1   1       18.36       30.84     11.78 o
 -31   1   1      132.95      138.28     14.93 o
 -29   1   1      395.71      423.69     15.99 o
 -27   1   1      248.60      272.34     12.62 o
 -25   1   1     1720.42     1747.11     23.70 o
 -23   1   1      756.51      740.87     13.06 o
 -21   1   1       56.82       59.46      5.50 o
 -19   1   1      160.91      159.75      6.69 o
 -17   1   1      610.28      567.57      9.99 o
 -15   1   1     1210.47     1192.44     15.61 o
 -13   1   1     1740.19     1818.37     18.61 o
 -11   1   1     2295.29     2651.14     26.02 o
  -9   1   1     5359.28     5751.07     47.71 o
  -7   1   1    11647.12    12198.94    276.89 o
  -3   1   1      845.38      975.27     11.69 o
  -1   1   1     5932.32     6516.98     59.89 o
   1   1   1     4143.94     4557.60     51.34 o
   3   1   1     1499.68     1607.24     12.92 o
   5   1   1      549.94      659.86      6.20 o
   7   1   1     2551.54     2927.00     21.42 o
   9   1   1      369.27      410.30      5.19 o
  11   1   1        6.84        9.62      1.78 o
  13   1   1       37.06       26.55      3.09 o
  15   1   1      567.87      562.76      9.50 o
  17   1   1      760.65      769.06     12.08 o
  19   1   1     1820.15     1812.09     25.26 o
  21   1   1      309.40      293.45      9.00 o
  23   1   1      871.98      913.02     22.82 o
  25   1   1      572.69      574.96     15.47 o
  27   1   1        6.95       14.00      9.19 o
  29   1   1       31.64       33.76     10.81 o
  31   1   1       22.73       35.66     17.78 o
 -30   2   1        7.68       12.89     11.57 o
 -28   2   1       11.11        3.99      5.59 o
 -26   2   1       87.56       84.38      7.85 o
 -24   2   1      486.81      448.51     13.05 o
 -22   2   1      451.67      402.28     12.02 o
 -20   2   1      648.12      664.87     14.84 o
 -18   2   1     1730.41     1645.57     34.74 o
 -16   2   1     5021.43     5026.86     60.92 o
 -14   2   1     3796.72     3862.58     56.88 o
 -12   2   1     2619.12     2555.63     27.07 o
 -10   2   1     4996.59     5308.17     51.07 o
  -8   2   1     1038.68     1110.24     16.39 o
  -6   2   1      391.04      444.99     10.40 o
  -4   2   1        5.88        6.89      1.78 o
  -2   2   1      644.18      772.63     10.27 o
   0   2   1      289.88      344.08      5.64 o
   2   2   1     2591.55     2568.32     27.18 o
   4   2   1     9102.52     9032.17     88.16 o
   6   2   1     4001.76     3852.82     34.64 o
   8   2   1    12528.42    12678.10    166.82 o
  10   2   1    15738.92    16450.96    159.81 o
  12   2   1     1899.56     1817.75     22.07 o
  14   2   1     1255.09     1285.00     18.03 o
  16   2   1      475.28      447.41      7.19 o
  18   2   1       20.28       16.33      3.07 o
  20   2   1      117.51      101.44      7.94 o
  22   2   1        6.16        3.41      4.67 o
  24   2   1      208.09      179.12     15.97 o
  26   2   1      154.65      141.62     10.42 o
  28   2   1      302.75      322.93     20.00 o
  30   2   1      258.13      274.98     21.06 o
 -29   3   1       23.78       21.58      7.64 o
 -27   3   1      126.78      128.92      9.13 o
 -25   3   1      278.86      302.83     11.77 o
 -23   3   1      523.22      475.06     13.46 o
 -21   3   1      727.28      694.62     18.28 o
 -19   3   1      449.85      428.49     11.79 o
 -17   3   1     1927.27     1865.83     27.62 o
 -15   3   1     2079.57     2058.00     22.35 o
 -13   3   1     2160.41     2055.50     21.81 o
 -11   3   1     2046.64     2043.36     20.94 o
  -9   3   1     1037.16     1079.10     12.70 o
  -7   3   1     1519.28     1463.51     28.46 o
  -5   3   1     2242.79     2249.16     38.50 o
  -3   3   1     4798.65     4824.11     73.97 o
  -1   3   1     1477.63     1277.33     21.82 o
   1   3   1     2071.52     1883.85     28.25 o
   3   3   1     7232.68     7269.65     91.66 o
   5   3   1     2862.62     2780.69     50.61 o
   7   3   1     2008.45     1969.84     22.77 o
   9   3   1     2567.88     2690.29     28.23 o
  11   3   1     1427.86     1427.61     18.49 o
  13   3   1      944.69      928.10     15.81 o
  15   3   1     1824.90     1755.20     22.73 o
  17   3   1      944.64      973.28     18.09 o
  19   3   1      169.52      183.52      7.98 o
  21   3   1      578.25      583.61     14.77 o
  23   3   1      434.54      425.90     13.24 o
  25   3   1      206.66      215.24     19.05 o
  27   3   1      105.80       79.61     12.05 o
 -26   4   1      280.67      270.04     13.79 o
 -24   4   1      444.87      442.27     14.28 o
 -22   4   1      507.02      488.02     14.16 o
 -20   4   1      207.80      218.23     10.11 o
 -18   4   1      127.98      101.64      7.15 o
 -16   4   1      197.12      192.35      7.65 o
 -14   4   1      179.00      181.51      6.97 o
 -12   4   1     1097.81     1085.36     17.45 o
 -10   4   1      602.76      566.58     10.08 o
  -8   4   1      612.95      583.65     14.78 o
  -6   4   1     5276.85     5192.27     70.81 o
  -4   4   1     8120.59     8112.32    122.45 o
  -2   4   1     6062.27     5980.38     92.77 o
   0   4   1     4167.65     4089.31     66.54 o
   2   4   1     2331.73     2304.26     41.73 o
   4   4   1     1627.90     1579.92     32.00 o
   6   4   1      348.31      370.29     18.15 o
   8   4   1       71.45       67.13      3.24 o
  10   4   1       64.76       71.00      4.57 o
  12   4   1      241.69      241.81      7.63 o
  14   4   1     1395.42     1430.66     20.51 o
  16   4   1     1603.57     1524.03     32.05 o
  18   4   1     1221.15     1253.98     22.78 o
  20   4   1     1380.67     1355.12     22.18 o
  22   4   1      967.37      943.82     20.55 o
  24   4   1      526.43      576.34     18.35 o
 -21   5   1      439.01      475.94     16.56 o
 -19   5   1      451.06      506.40     16.19 o
 -17   5   1      631.20      623.39     14.86 o
 -15   5   1     1472.28     1574.71     25.93 o
 -13   5   1     1260.25     1371.31     22.90 o
 -11   5   1     1038.18     1013.61     16.25 o
  -9   5   1       88.12       96.60      6.80 o
  -7   5   1       22.22       20.35      6.41 o
  -5   5   1      513.93      526.21     16.00 o
  -3   5   1      180.15      192.81     11.86 o
  -1   5   1      259.72      262.81     16.49 o
   1   5   1      278.22      268.07     16.29 o
   3   5   1     1175.20     1186.26     29.10 o
   5   5   1     2982.60     3084.11     61.56 o
   7   5   1     1253.34     1256.91     30.11 o
   9   5   1      895.67      919.08     15.77 o
  11   5   1      738.05      712.70     15.08 o
  13   5   1      908.66      950.07     18.70 o
  15   5   1      606.66      638.48     17.12 o
  17   5   1       29.88       30.56      7.04 o
  19   5   1       41.08       41.74      6.70 o
 -10   6   1      202.08      228.30     21.02 o
  -8   6   1      166.91      169.04     18.35 o
  -6   6   1      247.59      259.78     25.58 o
  -4   6   1      259.36      281.41     26.90 o
  -2   6   1      159.84      178.33     23.51 o
   0   6   1       44.05       56.47     11.97 o
   2   6   1       76.81       91.80     18.62 o
   4   6   1      589.94      643.89     37.62 o
   6   6   1      442.10      468.34     24.90 o
   8   6   1      274.46      282.16     34.05 o
  10   6   1      248.45      299.28     35.18 o
 -32   0   2      532.82      581.88     59.91 o
 -30   0   2     1149.83     1257.72     28.64 o
 -28   0   2     1107.06     1142.78     34.71 o
 -26   0   2      638.02      655.49     24.56 o
 -24   0   2      205.77      176.59     13.27 o
 -22   0   2       91.51       96.74     11.72 o
 -20   0   2      126.35      113.14      8.53 o
 -18   0   2      734.42      761.28     15.90 o
 -16   0   2     9864.10    10055.90    179.76 o
 -14   0   2     3933.19     3538.38     67.50 o
 -12   0   2     6259.92     6108.16    132.90 o
  -4   0   2      643.26      708.79     10.64 o
   2   0   2      722.35      646.10     16.02 o
   4   0   2     1163.17     1111.62     14.55 o
   6   0   2     1342.44     1641.87     28.92 o
   8   0   2      956.77     1059.46     17.54 o
  10   0   2     3600.68     3821.66     47.80 o
  12   0   2     6478.41     6579.39     80.52 o
  14   0   2     9305.63     9329.06    134.18 o
  16   0   2     3779.14     3899.07     50.09 o
  18   0   2    14364.08    14911.08    265.56 o
  20   0   2     6118.95     6254.34     91.44 o
  22   0   2       68.94       77.52      5.71 o
  24   0   2      475.40      485.41     21.41 o
  26   0   2       42.71       46.27      9.88 o
  28   0   2       59.09       68.42     11.42 o
  30   0   2        8.37        9.14      9.76 o
 -33   1   2      101.36      116.38     15.19 o
 -31   1   2       92.04      100.61     10.17 o
 -29   1   2      205.90      206.28     12.48 o
 -27   1   2      881.20      899.48     15.83 o
 -25   1   2      612.74      640.94     12.72 o
 -23   1   2     1060.70     1050.58     18.62 o
 -21   1   2     3500.41     3425.46     38.92 o
 -19   1   2     3510.54     3489.35     43.31 o
 -17   1   2     7169.32     7334.32     94.70 o
 -15   1   2     7834.87     8065.88    102.61 o
 -13   1   2     1472.32     1339.74     17.74 o
 -11   1   2     1871.50     1820.50     16.76 o
  -9   1   2     3080.65     3233.09     27.69 o
  -7   1   2     8809.79    10116.21    186.74 o
  -5   1   2      331.59      424.06      5.27 o
  -3   1   2      768.08      719.46      7.62 o
   5   1   2    14058.64    15007.12    366.43 o
   7   1   2     5581.49     5810.34     39.90 o
   9   1   2    11323.24    12447.38    101.92 o
  11   1   2     3588.58     3762.00     32.28 o
  13   1   2     1101.09     1016.69     12.57 o
  15   1   2      198.44      198.33      6.40 o
  17   1   2      887.50      866.28     10.90 o
  19   1   2     2774.56     2837.32     36.28 o
  21   1   2      384.01      386.13     10.08 o
  23   1   2      376.23      386.43     10.55 o
  25   1   2      738.43      745.93     18.79 o
  27   1   2      624.73      652.97     26.37 o
  29   1   2      469.64      550.39     25.52 o
 -32   2   2       32.98       30.86     11.33 o
 -30   2   2        3.18        7.32      7.29 o
 -28   2   2      376.79      365.10     12.84 o
 -26   2   2      918.25      954.35     20.23 o
 -24   2   2      288.81      274.42     13.60 o
 -22   2   2     2049.54     1884.04     30.35 o
 -20   2   2     2340.57     2172.95     33.18 o
 -18   2   2     2592.30     2602.23     33.28 o
 -16   2   2     1745.08     1753.37     31.10 o
 -14   2   2      663.29      658.53     11.56 o
 -12   2   2     1612.23     1580.58     27.42 o
 -10   2   2      831.18      871.41     12.01 o
  -8   2   2     4864.66     5217.05     49.86 o
  -6   2   2      607.89      553.79     10.73 o
  -4   2   2      167.53      141.58      4.32 o
  -2   2   2    11047.71    11909.71    110.40 o
   0   2   2     2653.49     2824.35     28.50 o
   2   2   2     6535.83     6889.12     68.75 o
   4   2   2     6984.48     7277.24     67.44 o
   6   2   2     5464.74     5287.14     47.15 o
   8   2   2     8464.47     8908.91     83.68 o
  10   2   2     4909.22     5263.20     73.17 o
  12   2   2     1210.07     1197.08     23.67 o
  14   2   2      135.72      122.90      4.92 o
  16   2   2      148.35      174.12      5.19 o
  18   2   2      108.15      112.12      5.58 o
  20   2   2      205.56      209.16     14.50 o
  22   2   2      268.34      258.49     12.09 o
  24   2   2      348.75      345.94     14.11 o
  26   2   2      606.81      641.60     39.50 o
  28   2   2      455.62      528.89     25.79 o
 -29   3   2      255.76      280.69     12.30 o
 -27   3   2      433.68      406.27     13.58 o
 -25   3   2      107.58       89.45      7.73 o
 -23   3   2        1.15       -2.89      4.83 o
 -21   3   2       18.14       14.60      5.12 o
 -19   3   2       34.56       24.53      5.05 o
 -17   3   2        2.18       -4.77      3.99 o
 -15   3   2      328.95      332.12     10.62 o
 -13   3   2      542.01      537.44      9.16 o
 -11   3   2     6353.72     6559.55     78.35 o
  -9   3   2     5555.76     5729.32     60.72 o
  -7   3   2     7389.08     7415.20    110.10 o
  -5   3   2     6568.42     6413.82     96.13 o
  -3   3   2     2426.63     2439.30     41.22 o
  -1   3   2      505.77      524.74     15.14 o
   1   3   2      394.25      404.89     12.22 o
   3   3   2     1517.39     1523.35     28.39 o
   5   3   2     1021.74     1023.14     13.76 o
   7   3   2       63.99       65.37      3.21 o
   9   3   2      610.48      633.26      9.78 o
  11   3   2      988.90     1002.43     13.88 o
  13   3   2     2344.49     2264.86     31.35 o
  15   3   2     2171.15     2143.81     30.76 o
  17   3   2     1004.62     1029.05     19.02 o
  19   3   2      688.01      687.15     14.22 o
  21   3   2      166.85      138.16      8.04 o
  23   3   2       43.97       33.76      7.77 o
  25   3   2       21.86       22.41      7.62 o
  27   3   2        3.34       -3.97      9.17 o
 -26   4   2       19.34       22.51      7.50 o
 -24   4   2       21.32       25.38      6.41 o
 -22   4   2       12.19       15.22      5.59 o
 -20   4   2      182.26      186.81      9.43 o
 -18   4   2      222.83      221.01     10.14 o
 -16   4   2       84.07       75.06      6.23 o
 -14   4   2       30.76       19.62      3.97 o
 -12   4   2       52.68       44.61      5.68 o
 -10   4   2      129.47      119.11      7.99 o
  -8   4   2      336.38      334.49     21.20 o
  -6   4   2        0.72       -2.71      5.33 o
  -4   4   2        2.29        6.76      5.82 o
  -2   4   2       11.55        5.15      6.04 o
   0   4   2      294.93      276.96     15.10 o
   2   4   2      141.82      120.59      8.94 o
   4   4   2      441.40      405.94     18.70 o
   6   4   2      219.60      223.32      7.82 o
   8   4   2      380.17      420.25      9.93 o
  10   4   2      103.70       96.59      7.48 o
  12   4   2       18.77       27.43      4.93 o
  14   4   2       26.12       23.41      5.53 o
  16   4   2       19.18       18.88      5.71 o
  18   4   2        4.42        3.90      5.57 o
  20   4   2        2.09        3.74      5.43 o
  22   4   2        0.87        0.80      6.03 o
 -21   5   2        5.40       13.76      7.08 o
 -19   5   2       94.49       93.27      8.78 o
 -17   5   2       65.11       65.18      7.56 o
 -15   5   2       24.74       27.38      4.85 o
 -13   5   2       35.02       41.71      5.42 o
 -11   5   2      196.40      197.76      7.43 o
  -9   5   2      478.32      465.63     11.46 o
  -7   5   2      694.20      716.26     21.34 o
  -5   5   2      428.52      424.87     16.15 o
  -3   5   2       98.34       95.34      9.44 o
  -1   5   2        4.69        1.13      7.85 o
   1   5   2      130.71      143.34     19.56 o
   3   5   2      515.20      527.92     24.19 o
   5   5   2       80.70       72.79      9.73 o
   7   5   2        1.76        0.43      5.68 o
   9   5   2        9.99        4.25      6.08 o
  11   5   2      164.02      166.63      9.35 o
  13   5   2      273.19      252.69     11.57 o
  15   5   2       79.83       76.01      9.08 o
  17   5   2       53.37       53.30      8.98 o
 -12   6   2        1.74        7.52     18.06 o
 -10   6   2        7.20       10.05     11.77 o
  -8   6   2        9.18       10.91     15.05 o
  -6   6   2       11.73        9.64     10.10 o
  -4   6   2        3.16       -8.09     13.73 o
  -2   6   2       91.72       98.94     20.13 o
   0   6   2      172.48      183.31     17.01 o
   2   6   2      124.61      148.98     21.44 o
   4   6   2      490.72      570.34     35.93 o
   6   6   2      586.06      668.27     30.94 o
   8   6   2      247.91      301.54     34.42 o
 -33   1   3       73.98       77.96     13.81 o
 -31   1   3       76.38       66.01     11.33 o
 -29   1   3       23.49       25.92      9.66 o
 -27   1   3       55.69       47.29      5.48 o
 -25   1   3       45.62       44.97      4.88 o
 -23   1   3       10.76        1.32      4.14 o
 -21   1   3        6.34       -2.00      4.63 o
 -19   1   3       64.06       63.37      5.77 o
 -17   1   3      210.05      214.16      9.67 o
 -15   1   3     1940.00     1814.10     27.40 o
 -13   1   3     2554.86     2608.79     52.20 o
 -11   1   3    10914.47    12196.34    260.32 o
  -9   1   3     3429.98     3655.76     34.56 o
  -7   1   3     9328.55    10334.81    172.52 o
  -3   1   3     6098.74     7110.65     82.33 o
  -1   1   3     7393.50     8528.02    107.54 o
   1   1   3     3615.40     4048.38     35.78 o
   3   1   3     1621.02     1845.09     14.83 o
   5   1   3     1097.98     1376.92     11.74 o
   7   1   3     1539.02     1682.52     18.25 o
   9   1   3     7822.67     8671.94     81.42 o
  11   1   3     3701.11     3757.13     44.76 o
  13   1   3     7304.26     7516.57     76.89 o
  15   1   3     1778.74     1786.04     23.20 o
  17   1   3       60.90       64.58      4.19 o
  19   1   3      139.27      135.02      5.97 o
  21   1   3      125.88      126.16      6.56 o
  23   1   3       45.10       37.57      6.41 o
  25   1   3       58.78       44.88     10.49 o
  27   1   3        0.67        6.92      9.49 o
  29   1   3       59.83       70.03     14.30 o
 -32   2   3      112.26      108.13     11.16 o
 -30   2   3       59.49       49.85      9.00 o
 -28   2   3      142.76      130.97      9.04 o
 -26   2   3     1051.37     1064.77     21.74 o
 -24   2   3     2158.93     2137.42     34.05 o
 -22   2   3     2266.42     2090.26     32.95 o
 -20   2   3     1571.20     1481.52     25.98 o
 -18   2   3      380.36      314.50     16.98 o
 -16   2   3       77.83       85.56      4.64 o
 -14   2   3      129.63      125.64      5.22 o
 -12   2   3       17.56       21.79      2.83 o
 -10   2   3      882.44      870.11     12.19 o
  -8   2   3      473.12      466.29      6.67 o
  -6   2   3     9996.08    10745.49    136.85 o
  -4   2   3     7472.01     7974.95    102.57 o
  -2   2   3     6726.84     6596.76     68.61 o
   0   2   3     6500.11     6432.16     63.27 o
   2   2   3    10711.36    11169.51    110.59 o
   4   2   3     6524.34     6722.88     62.67 o
   6   2   3      601.93      522.24      6.75 o
   8   2   3     1045.02     1126.50     13.50 o
  10   2   3      259.62      273.97      5.30 o
  12   2   3       14.54       11.05      2.49 o
  14   2   3      116.97      111.51      5.09 o
  16   2   3       21.54       19.94      3.22 o
  18   2   3      137.58      124.68      8.38 o
  20   2   3      325.12      320.06     11.25 o
  22   2   3      895.67      967.18     27.03 o
  24   2   3      520.61      522.39     23.34 o
  26   2   3      292.80      287.88     19.42 o
  28   2   3      433.22      521.37     25.59 o
 -29   3   3       54.98       46.82      7.36 o
 -27   3   3      297.71      269.13     11.56 o
 -25   3   3      358.09      328.16     11.97 o
 -23   3   3      767.90      701.65     16.22 o
 -21   3   3      690.78      666.86     15.21 o
 -19   3   3      857.88      809.83     18.40 o
 -17   3   3     1083.90     1054.64     20.75 o
 -15   3   3      877.80      947.26     31.68 o
 -13   3   3     4058.28     4039.76     94.89 o
 -11   3   3     1040.15     1022.14     18.49 o
  -9   3   3      478.67      475.88      8.73 o
  -7   3   3     2864.98     2898.22     35.27 o
  -5   3   3     2381.51     2415.30     41.18 o
  -3   3   3     4652.31     4783.45     73.27 o
  -1   3   3     1749.55     1702.69     34.53 o
   1   3   3     3178.69     3073.31     49.99 o
   3   3   3     5345.26     5499.71     63.53 o
   5   3   3     1783.26     1808.06     19.96 o
   7   3   3     1948.82     1971.90     28.64 o
   9   3   3      939.65      966.79     24.10 o
  11   3   3      530.41      540.61     12.08 o
  13   3   3      791.10      773.93     15.44 o
  15   3   3     1093.91     1052.47     19.19 o
  17   3   3      600.92      621.27     15.48 o
  19   3   3      221.94      213.75     11.66 o
  21   3   3      676.36      678.20     17.00 o
  23   3   3      414.17      376.91     15.68 o
  25   3   3      113.44       95.67     13.10 o
 -26   4   3        8.24        8.90      6.85 o
 -24   4   3        9.11        7.34      5.90 o
 -22   4   3       86.24       88.22      8.13 o
 -20   4   3       76.87       78.58      6.86 o
 -18   4   3      936.76      920.37     18.20 o
 -16   4   3     1738.15     1705.78     29.42 o
 -14   4   3     2971.49     2936.56     43.86 o
 -12   4   3     6513.76     6543.67     86.69 o
 -10   4   3     3157.48     3131.66     39.47 o
  -8   4   3     1198.83     1196.31     22.60 o
  -6   4   3     1356.72     1379.61     29.01 o
  -4   4   3      913.11      898.09     25.34 o
  -2   4   3      182.13      181.16     11.82 o
   0   4   3       66.90       62.17      7.51 o
   2   4   3      412.73      432.66     17.47 o
   4   4   3      617.82      612.79     11.99 o
   6   4   3     1792.90     1831.95     29.11 o
   8   4   3     2183.61     2230.38     34.84 o
  10   4   3      893.40      901.89     18.85 o
  12   4   3     1750.76     1702.10     29.81 o
  14   4   3     2692.55     2665.05     52.67 o
  16   4   3     1154.96     1119.20     24.25 o
  18   4   3      369.74      390.90     15.09 o
  20   4   3      192.43      210.44     14.70 o
  22   4   3       97.24       87.92      9.62 o
 -21   5   3      581.74      611.48     18.35 o
 -19   5   3      343.54      359.90     13.93 o
 -17   5   3      298.50      283.30     12.21 o
 -15   5   3      262.79      275.11     10.53 o
 -13   5   3      161.04      163.65      8.21 o
 -11   5   3      234.85      230.14      7.74 o
  -9   5   3       23.42       27.29      5.01 o
  -7   5   3      135.56      133.61      7.54 o
  -5   5   3      896.35      872.21     28.33 o
  -3   5   3     1764.41     1831.02     44.42 o
  -1   5   3     2346.77     2538.42     60.95 o
   1   5   3     1428.07     1416.24     32.22 o
   3   5   3     1786.03     1880.40     36.63 o
   5   5   3     1653.89     1703.29     28.17 o
   7   5   3      607.23      588.07     14.72 o
   9   5   3       61.04       59.76      6.64 o
  11   5   3       16.35       10.03      5.99 o
  13   5   3      128.54      122.25     15.65 o
  15   5   3      139.48      119.45     10.63 o
  17   5   3       85.62       87.14     12.11 o
 -10   6   3       93.54      102.89     21.82 o
  -8   6   3      215.37      234.12     19.19 o
  -6   6   3      306.10      306.75     20.48 o
  -4   6   3      397.35      471.38     24.40 o
  -2   6   3      604.40      620.75     39.31 o
   0   6   3      124.91      165.72     22.95 o
   2   6   3       90.08       76.37     17.49 o
   4   6   3      430.16      463.06     24.95 o
   6   6   3      220.28      244.35     32.17 o
 -34   0   4      371.78      437.35     32.35 o
 -32   0   4      106.66      145.69     16.09 o
 -30   0   4      424.78      451.02     30.38 o
 -28   0   4      230.29      215.67     24.17 o
 -26   0   4        6.63        5.43      4.49 o
 -24   0   4      211.55      194.55     10.87 o
 -22   0   4     1363.97     1379.33     35.75 o
 -20   0   4     1866.30     1764.40     41.29 o
 -18   0   4     9152.75     9446.86    189.71 o
 -14   0   4    15874.60    15662.18    390.32 o
 -12   0   4    14443.48    14586.21    255.84 o
 -10   0   4    13347.35    14363.38    245.50 o
  -8   0   4      669.07      690.49     11.18 o
  -6   0   4      264.66      309.82      7.20 o
  -4   0   4      677.51      842.99     12.47 o
  -2   0   4       25.34       27.39      2.91 o
   0   0   4      352.24      341.11      7.62 o
   6   0   4     8181.89     8003.58    142.92 o
  10   0   4    11182.44    11745.68    208.50 o
  12   0   4     7678.78     7919.56    100.78 o
  14   0   4     1354.08     1391.53     26.67 o
  16   0   4       42.64       42.55      8.41 o
  18   0   4     1943.27     2049.84     44.83 o
  20   0   4      165.37      141.87     12.22 o
  22   0   4       42.55       38.98      9.27 o
  24   0   4       94.59       87.32     11.62 o
  26   0   4       81.76      104.17     12.98 o
  28   0   4      470.56      531.21     36.30 o
 -33   1   4      224.83      262.59     20.75 o
 -31   1   4      371.43      400.42     17.16 o
 -29   1   4     1072.61     1115.45     27.39 o
 -27   1   4     1319.29     1394.66     23.41 o
 -25   1   4      978.24     1023.40     18.66 o
 -23   1   4     1618.37     1626.31     28.74 o
 -21   1   4      955.26      926.90     19.42 o
 -19   1   4     1194.98     1203.88     21.80 o
 -17   1   4     2875.08     2925.21     41.86 o
 -15   1   4     1506.66     1570.44     24.81 o
 -13   1   4     2153.07     2174.86     26.21 o
 -11   1   4     2371.11     2417.99     33.42 o
  -9   1   4     9325.46    10059.53     98.70 o
  -7   1   4    13999.58    14706.65    445.81 o
  -5   1   4     3828.13     3825.02     31.72 o
  -1   1   4    12883.79    14459.27    252.05 o
   1   1   4     9848.37    11160.68    142.26 o
   3   1   4    12162.30    14117.92    183.73 o
   5   1   4     1917.87     1924.24     17.60 o
   7   1   4      626.88      564.17      8.32 o
   9   1   4     1349.63     1516.56     20.94 o
  11   1   4     2157.54     2210.55     31.15 o
  13   1   4     1079.25     1112.48     17.71 o
  15   1   4      192.55      182.25      6.73 o
  17   1   4     3130.03     3163.15     37.19 o
  19   1   4     2541.40     2669.89     41.21 o
  21   1   4      967.15     1053.60     22.03 o
  23   1   4      881.24      957.97     25.11 o
  25   1   4      198.48      193.01     15.95 o
  27   1   4      261.33      270.82     19.74 o
 -32   2   4      125.79      139.07     27.86 o
 -30   2   4      111.45       92.65     15.58 o
 -28   2   4     1081.94     1039.16     20.93 o
 -26   2   4     1154.11     1159.11     21.73 o
 -24   2   4     1005.40      966.24     21.78 o
 -22   2   4      879.92      894.58     20.03 o
 -20   2   4      509.74      505.69     11.70 o
 -18   2   4     1554.20     1542.32     23.25 o
 -16   2   4       27.01       24.87      2.66 o
 -14   2   4       29.63       30.96      2.31 o
 -12   2   4      403.21      361.26      7.11 o
 -10   2   4     1303.68     1390.48     16.50 o
  -8   2   4    18020.44    18504.13    304.18 o
  -6   2   4     4037.08     3896.11     36.41 o
  -4   2   4     7539.56     7788.77     69.57 o
  -2   2   4    14858.11    15525.51    255.95 o
   0   2   4     4589.47     4800.49     46.57 o
   2   2   4     3284.67     3511.45     35.15 o
   4   2   4       98.79      109.41      3.99 o
   6   2   4      243.04      233.91      9.27 o
   8   2   4      375.01      407.47     13.04 o
  10   2   4      981.51     1042.06     19.95 o
  12   2   4     1140.74     1123.81     21.03 o
  14   2   4      206.44      221.38     12.73 o
  16   2   4     1482.16     1454.97     36.58 o
  18   2   4     1351.76     1276.24     28.27 o
  20   2   4      518.30      516.82     17.77 o
  22   2   4      572.59      544.79     23.54 o
  24   2   4      212.16      162.43     15.23 o
  26   2   4      190.41      190.38     16.96 o
 -29   3   4        3.07        4.70      6.12 o
 -27   3   4       37.62       39.35      6.79 o
 -25   3   4        3.38        6.14      5.53 o
 -23   3   4       87.25       73.62      7.78 o
 -21   3   4      236.23      228.70     10.73 o
 -19   3   4     1646.91     1571.93     28.04 o
 -17   3   4     3063.32     3075.87     45.91 o
 -15   3   4      777.88      721.50     16.01 o
 -13   3   4     1227.50     1260.19     21.00 o
 -11   3   4     1848.89     1901.60     23.59 o
  -9   3   4     1613.17     1634.94     20.34 o
  -7   3   4      104.99      116.56      4.37 o
  -5   3   4      269.19      289.82      5.29 o
  -3   3   4      166.38      160.11      4.32 o
  -1   3   4       71.17       63.92      2.72 o
   1   3   4      261.76      292.83      5.23 o
   3   3   4       80.08       82.32      3.35 o
   5   3   4      445.64      446.45      7.51 o
   7   3   4     5445.23     5792.34    116.22 o
   9   3   4     4659.97     4717.00     83.95 o
  11   3   4     2076.98     1982.95     45.42 o
  13   3   4     1139.34     1052.56     25.20 o
  15   3   4      252.98      225.71     14.10 o
  17   3   4        1.23       -0.04      7.15 o
  19   3   4       73.68       57.56      9.74 o
  21   3   4      124.07      104.11     10.17 o
  23   3   4       28.33       38.19     10.64 o
 -26   4   4      129.36      125.68     10.42 o
 -24   4   4       14.27        9.24      6.28 o
 -22   4   4        0.66       -2.47      5.28 o
 -20   4   4       31.52       32.91      8.66 o
 -18   4   4        9.41        3.34      5.44 o
 -16   4   4        2.35       -0.65      5.23 o
 -14   4   4      142.79      149.96      8.80 o
 -12   4   4        0.62        7.68      4.35 o
 -10   4   4      120.61      124.36      6.81 o
  -8   4   4       95.39       92.97      5.38 o
  -6   4   4      369.79      381.60     13.12 o
  -4   4   4      152.42      157.63      6.07 o
  -2   4   4      298.05      299.48      7.55 o
   0   4   4      636.70      614.13     14.14 o
   2   4   4       93.20       89.53      4.60 o
   4   4   4       49.28       56.84      6.66 o
   6   4   4       15.90       17.44      5.08 o
   8   4   4       84.57       85.83      7.14 o
  10   4   4       59.73       59.26      8.12 o
  12   4   4       26.42        8.08      6.05 o
  14   4   4       50.09       46.23     16.68 o
  16   4   4        5.62        1.32      7.19 o
  18   4   4       79.10       82.66     10.47 o
  20   4   4       29.37       33.63      9.38 o
 -21   5   4       43.02       49.53      7.93 o
 -19   5   4       22.40       21.51      6.68 o
 -17   5   4      165.81      154.58      9.78 o
 -15   5   4       87.26       77.55      7.32 o
 -13   5   4       21.84       18.06      5.36 o
 -11   5   4      114.54      115.29      7.26 o
  -9   5   4       51.60       49.36      5.20 o
  -7   5   4       44.07       50.47      7.22 o
  -5   5   4       10.21       18.05      6.21 o
  -3   5   4       15.17       22.81      5.80 o
  -1   5   4      131.32      145.60     21.68 o
   1   5   4       35.32       39.98      7.11 o
   3   5   4        0.80       -3.27      4.12 o
   5   5   4      120.22      115.16      8.17 o
   7   5   4      235.35      227.57     13.58 o
   9   5   4      290.40      304.00     12.43 o
  11   5   4      283.22      263.53     13.35 o
  13   5   4       63.74       65.03     10.45 o
  15   5   4        5.38        8.78     11.63 o
 -10   6   4      130.82      114.18     22.57 o
  -8   6   4      248.00      331.26     31.41 o
  -6   6   4      372.96      388.44     31.23 o
  -4   6   4      545.07      537.42     35.36 o
  -2   6   4      677.94      785.91     42.51 o
   4   6   4        0.71        8.84     17.12 o
 -33   1   5       32.33       48.76      9.83 o
 -31   1   5       40.30       46.10     12.01 o
 -29   1   5        8.90        8.82      9.74 o
 -27   1   5        1.54       -1.63      6.01 o
 -25   1   5      206.01      203.24     10.69 o
 -23   1   5     1370.86     1398.26     26.13 o
 -21   1   5     4213.11     4141.09     58.71 o
 -19   1   5     1354.39     1311.60     23.67 o
 -17   1   5      994.96     1014.35     17.75 o
 -15   1   5     1524.58     1449.53     21.78 o
 -13   1   5        3.92       -0.93      3.02 o
 -11   1   5       18.56       10.43      2.81 o
  -9   1   5     2905.04     3320.27     40.81 o
  -7   1   5      734.27      746.25      9.58 o
  -5   1   5      986.54     1164.38     16.89 o
  -3   1   5      182.33      186.28      3.92 o
  -1   1   5      514.67      482.46      8.08 o
   1   1   5     1374.44     1488.47     28.51 o
   3   1   5     5932.08     6360.27     79.36 o
   5   1   5     3310.19     3310.75     30.48 o
   7   1   5     4382.22     4576.55     43.67 o
   9   1   5     1424.49     1455.84     25.35 o
  11   1   5       93.19       93.70      4.84 o
  13   1   5      692.19      708.79     15.33 o
  15   1   5      150.85      134.92      7.72 o
  17   1   5      670.29      659.97     12.86 o
  19   1   5       73.46       62.10      6.83 o
  21   1   5        1.52        5.23      5.53 o
  23   1   5       32.94       20.05      9.82 o
  25   1   5       49.90       45.27     16.27 o
  27   1   5      252.61      321.86     21.90 o
 -32   2   5      328.26      366.61     16.57 o
 -30   2   5      358.31      363.75     15.93 o
 -28   2   5      320.68      314.73     12.21 o
 -26   2   5      305.39      313.89     13.78 o
 -24   2   5      297.28      279.82     12.63 o
 -22   2   5      332.21      297.45     12.39 o
 -20   2   5      249.66      242.47      7.16 o
 -18   2   5      145.16      135.87      6.37 o
 -16   2   5      138.49      130.67      7.66 o
 -14   2   5     1974.64     2014.64     30.11 o
 -12   2   5     3508.54     3622.96     46.69 o
 -10   2   5     1217.04     1203.58     15.71 o
  -8   2   5     7856.99     7746.45     70.28 o
  -6   2   5    15013.69    15792.31    181.22 o
  -4   2   5     9264.81     9696.86    107.39 o
  -2   2   5     3413.00     3379.91     34.22 o
   0   2   5      242.72      204.20      5.26 o
   2   2   5      104.56      105.68      4.93 o
   4   2   5      155.19      164.93      5.32 o
   6   2   5       14.57       15.39      2.52 o
   8   2   5        5.60        9.58      5.32 o
  10   2   5       93.31       90.48      5.49 o
  12   2   5     3121.42     3207.83     44.26 o
  14   2   5     2739.41     2716.60     88.53 o
  16   2   5     1241.33     1227.69     33.64 o
  18   2   5      778.01      773.89     31.60 o
  20   2   5      465.71      476.69     17.70 o
  22   2   5      308.59      295.71     18.95 o
  24   2   5        4.93       -8.48      9.03 o
 -29   3   5      228.14      200.30     11.08 o
 -27   3   5      256.85      248.31     11.59 o
 -25   3   5      232.03      223.15     12.14 o
 -23   3   5      592.55      557.66     16.46 o
 -21   3   5      404.53      384.97     13.35 o
 -19   3   5      970.48      927.87     20.02 o
 -17   3   5      299.57      306.39     11.13 o
 -15   3   5     1072.67     1047.43     20.36 o
 -13   3   5     5448.44     5584.21     98.60 o
 -11   3   5      810.74      809.98     12.11 o
  -9   3   5     1443.79     1495.51     18.17 o
  -7   3   5     3150.95     3240.78     37.00 o
  -5   3   5     2014.01     2081.93     25.05 o
  -3   3   5     2501.04     2579.18     29.25 o
  -1   3   5     1059.00     1050.18     14.82 o
   1   3   5     1739.24     1767.02     29.49 o
   3   3   5     1027.09     1020.71     15.59 o
   5   3   5     1958.01     2037.24     48.07 o
   7   3   5     1844.68     1820.47     28.73 o
   9   3   5      186.28      153.08     11.27 o
  11   3   5      918.82      915.48     23.31 o
  13   3   5      968.99      876.80     23.33 o
  15   3   5      769.32      718.99     24.14 o
  17   3   5      435.84      393.30     19.85 o
  19   3   5      168.96      145.40     13.33 o
  21   3   5      410.27      402.25     17.05 o
  23   3   5      134.51      128.68     11.91 o
 -26   4   5       94.84       92.06      9.64 o
 -24   4   5      400.92      358.52     14.57 o
 -22   4   5      936.11      894.33     24.35 o
 -20   4   5     1011.51      960.12     21.82 o
 -18   4   5     1863.08     1871.06     32.77 o
 -16   4   5     1944.47     2001.59     33.76 o
 -14   4   5     2032.98     1945.36     32.25 o
 -12   4   5      978.48      982.62     19.50 o
 -10   4   5      164.89      169.80      8.19 o
  -8   4   5        7.16       12.66      4.24 o
  -6   4   5       20.91       16.27      4.68 o
  -4   4   5      300.16      295.82      9.76 o
  -2   4   5      574.10      554.47     12.55 o
   0   4   5     2127.45     2142.47     32.55 o
   2   4   5     4453.04     4565.72     62.32 o
   4   4   5     3704.69     3720.80     52.37 o
   6   4   5     4630.86     4634.73     63.74 o
   8   4   5     2154.14     2121.16     40.16 o
  10   4   5      234.30      246.84     18.97 o
  12   4   5       88.79       76.00      8.96 o
  14   4   5       69.60       56.38      8.83 o
  16   4   5       18.85       17.93      8.19 o
  18   4   5        8.13       13.89      8.20 o
 -21   5   5       54.73       55.55      8.16 o
 -19   5   5       20.95       21.54      6.95 o
 -17   5   5       89.32       90.23      8.47 o
 -15   5   5      384.05      387.32     13.60 o
 -13   5   5      613.36      619.55     16.16 o
 -11   5   5     1050.99     1102.61     22.21 o
  -9   5   5     1250.99     1319.52     26.29 o
  -7   5   5     1262.85     1289.30     25.10 o
  -5   5   5     1243.00     1274.93     27.55 o
  -3   5   5     1110.95     1135.47     22.91 o
  -1   5   5      593.78      619.44     18.44 o
   1   5   5      181.28      180.04      9.01 o
   3   5   5      118.07      114.79      7.94 o
   5   5   5      112.18      102.37     10.32 o
   7   5   5      190.39      167.54     16.39 o
   9   5   5       84.34       82.07      9.21 o
  11   5   5       93.90       99.73     13.25 o
  13   5   5      421.28      432.94     21.30 o
  -6   6   5      351.79      419.32     20.52 o
  -4   6   5      367.60      431.52     33.67 o
  -2   6   5      315.97      325.24     30.10 o
 -34   0   6       69.95       83.90     18.43 o
 -32   0   6       55.70       64.27     13.88 o
 -30   0   6      927.58      954.69     38.75 o
 -28   0   6     1460.13     1554.92     43.57 o
 -26   0   6     2081.04     2032.06     62.83 o
 -24   0   6     2401.71     2455.22     56.84 o
 -22   0   6     3089.27     3182.27     68.24 o
 -20   0   6     4210.59     4148.50     83.78 o
 -18   0   6     3552.46     3523.48     72.05 o
 -16   0   6     3717.43     3902.42     77.21 o
 -14   0   6      575.15      524.17     15.63 o
 -12   0   6      568.82      598.03     14.37 o
 -10   0   6     3714.95     4063.28     64.24 o
  -8   0   6       30.50       29.35      7.43 o
  -6   0   6      684.30      624.41     13.86 o
  -4   0   6    11082.28    12271.92    304.17 o
  -2   0   6    12112.59    12474.59    370.95 o
   0   0   6    14414.22    14693.24    365.12 o
   4   0   6    14902.57    15675.92    275.20 o
   6   0   6     3463.19     3410.24     66.77 o
   8   0   6     2374.26     2457.26     38.20 o
  10   0   6      240.23      216.54     20.13 o
  12   0   6       10.28        0.36      3.92 o
  14   0   6       87.77       77.20      7.52 o
  16   0   6      129.76      115.19     10.97 o
  18   0   6      489.23      477.37     22.20 o
  20   0   6      994.83     1047.10     43.92 o
  22   0   6     1763.53     1915.88     49.07 o
  24   0   6      549.38      598.31     26.40 o
 -33   1   6      240.01      264.61     21.66 o
 -31   1   6      413.60      478.39     25.03 o
 -29   1   6      754.61      784.64     30.10 o
 -27   1   6      468.01      457.33     15.81 o
 -25   1   6      569.43      576.14     19.77 o
 -23   1   6      220.08      205.63     10.07 o
 -21   1   6      191.80      189.14      9.21 o
 -19   1   6     2409.17     2441.72     34.50 o
 -17   1   6     3020.76     3102.55     41.07 o
 -15   1   6     3702.19     3715.58     47.14 o
 -13   1   6     6504.37     6583.36     79.40 o
 -11   1   6     9976.75    10293.25    118.31 o
  -9   1   6    11934.60    12501.63    149.38 o
  -7   1   6     3843.95     3854.57     43.04 o
  -5   1   6     3857.63     4006.63     44.42 o
  -3   1   6     2364.67     2620.17     30.51 o
  -1   1   6      395.31      365.60      8.40 o
   1   1   6     2936.06     3148.04     43.05 o
   3   1   6     2192.04     2437.77     34.67 o
   5   1   6     1535.67     1563.70     16.41 o
   7   1   6     2574.79     2597.35     25.07 o
   9   1   6     3039.65     3053.64     37.55 o
  11   1   6     4577.65     4781.29     56.22 o
  13   1   6     1467.14     1551.45     26.63 o
  15   1   6     1111.57     1126.24     22.06 o
  17   1   6     1501.61     1539.40     25.06 o
  19   1   6      360.52      372.04     13.39 o
  21   1   6      474.51      492.72     22.81 o
  23   1   6      112.85      117.83     14.22 o
  25   1   6       15.86       15.71     10.96 o
 -32   2   6      110.16      105.52     11.06 o
 -30   2   6       94.27       93.11     10.24 o
 -28   2   6      240.02      241.40     13.31 o
 -26   2   6      191.81      192.34     11.61 o
 -24   2   6      536.79      497.14     15.65 o
 -22   2   6        9.96        4.81      8.20 o
 -20   2   6      444.76      506.88     17.43 o
 -18   2   6     3020.81     3049.55     38.37 o
 -16   2   6      798.50      777.31     13.59 o
 -14   2   6     2716.24     2799.13     36.71 o
 -12   2   6     2061.28     2055.14     23.33 o
 -10   2   6     4649.30     4780.96     78.68 o
  -8   2   6     9033.52     9359.73     83.37 o
  -6   2   6     2292.79     2247.04     30.09 o
  -4   2   6     1903.29     1935.47     28.14 o
  -2   2   6      256.60      262.86      6.37 o
   0   2   6      997.34     1059.67     14.48 o
   2   2   6      266.18      291.38      9.37 o
   4   2   6       11.72       10.28      3.83 o
   6   2   6     1034.87     1069.36     20.29 o
   8   2   6     1051.66     1036.04     14.72 o
  10   2   6     4128.34     4126.12     55.54 o
  12   2   6     2738.42     2713.18     63.86 o
  14   2   6      613.68      600.41     22.34 o
  16   2   6     1475.53     1345.31     36.70 o
  18   2   6      340.55      317.12     18.22 o
  20   2   6      103.41      111.51     10.60 o
  22   2   6       17.69        3.08      9.36 o
  24   2   6        3.98        1.52     10.03 o
 -29   3   6       36.87       37.55      8.67 o
 -27   3   6      411.07      444.93     16.29 o
 -25   3   6      826.03      799.86     20.80 o
 -23   3   6     1230.50     1183.14     26.04 o
 -21   3   6      910.66      917.60     21.00 o
 -19   3   6     1101.47     1090.21     22.65 o
 -17   3   6      590.99      588.12     13.08 o
 -15   3   6        3.06        0.52      3.86 o
 -13   3   6     1209.30     1152.03     19.15 o
 -11   3   6      998.87      986.76     13.51 o
  -9   3   6      118.62      111.22      4.86 o
  -7   3   6      153.55      141.44      8.73 o
  -5   3   6      961.79      950.72     19.04 o
  -3   3   6     2246.65     2249.33     38.39 o
  -1   3   6     4157.79     4212.68     56.35 o
   1   3   6     6265.69     6558.82     79.88 o
   3   3   6     1472.76     1456.05     24.48 o
   5   3   6      217.75      228.00      9.31 o
   7   3   6      233.13      216.41      9.29 o
   9   3   6       76.26       63.65      8.34 o
  11   3   6        1.09       -7.34      6.38 o
  13   3   6      139.64      120.97     11.30 o
  15   3   6       10.13        4.49      8.18 o
  17   3   6       16.52        2.82      8.25 o
  19   3   6       88.80       87.43     12.10 o
  21   3   6      124.22      107.67     11.03 o
 -26   4   6       32.26       33.86      8.26 o
 -24   4   6        9.01       18.98      7.25 o
 -22   4   6       11.50       20.16      6.98 o
 -20   4   6        2.07        7.52      6.15 o
 -18   4   6        0.35        5.98      5.73 o
 -16   4   6      190.33      177.33     10.02 o
 -14   4   6       81.01       87.74      7.45 o
 -12   4   6       14.53       16.99      5.38 o
 -10   4   6      312.23      302.07     11.91 o
  -8   4   6      495.16      493.37     17.11 o
  -6   4   6      185.89      186.28      9.54 o
  -4   4   6       30.07       23.33      5.90 o
  -2   4   6        2.57       -1.56      4.43 o
   0   4   6       37.68       31.07      8.12 o
   2   4   6       10.75        4.52      5.19 o
   4   4   6      114.63      108.32      7.96 o
   6   4   6        4.90        8.54      6.71 o
   8   4   6      114.85       90.25      8.90 o
  10   4   6       53.45       49.45      8.05 o
  12   4   6      118.57      116.78     10.55 o
  14   4   6       79.72       75.07      9.97 o
  16   4   6       20.65       23.33      9.01 o
 -19   5   6       38.81       43.11      7.86 o
 -17   5   6       15.45       21.73      7.16 o
 -15   5   6       64.28       69.01      8.12 o
 -13   5   6      242.00      281.71     13.25 o
 -11   5   6       62.40       69.58      7.90 o
  -9   5   6       20.67       20.15      6.28 o
  -7   5   6       28.01       27.08      6.32 o
  -5   5   6      191.80      182.37     10.28 o
  -3   5   6      457.14      452.93     15.00 o
  -1   5   6      159.78      153.27     10.26 o
   1   5   6      227.81      236.08     10.65 o
   3   5   6      155.38      166.37      9.76 o
   5   5   6        1.36       -2.45     12.02 o
   7   5   6        5.59       10.34      7.22 o
   9   5   6        1.27       -4.32      8.07 o
  11   5   6       25.05       24.09     15.17 o
 -33   1   7        2.31       -6.94     25.44 o
 -31   1   7       74.17       57.58     14.63 o
 -29   1   7      262.18      246.40     16.88 o
 -27   1   7      608.09      593.03     16.74 o
 -25   1   7      371.11      373.75     13.25 o
 -23   1   7      564.41      553.58     14.88 o
 -21   1   7     1808.08     1831.68     28.77 o
 -19   1   7       23.04       24.66      5.36 o
 -17   1   7      490.20      454.59     11.82 o
 -15   1   7      381.21      354.50     10.04 o
 -13   1   7     1313.24     1333.75     20.76 o
 -11   1   7        1.35        8.57      6.09 o
  -9   1   7      288.63      256.61      8.06 o
  -7   1   7     1895.33     1864.14     25.80 o
  -5   1   7     6299.93     6696.47     78.91 o
  -3   1   7    11738.73    12449.70    142.27 o
  -1   1   7     5157.72     5174.06     68.22 o
   1   1   7      311.96      300.66      9.09 o
   3   1   7      263.68      263.42      8.65 o
   5   1   7       89.39       94.95      4.24 o
   7   1   7      396.14      419.95      7.19 o
   9   1   7      782.65      794.94     16.23 o
  11   1   7      255.84      208.20      9.85 o
  13   1   7      216.33      208.73     10.15 o
  15   1   7      254.28      224.59     10.84 o
  17   1   7      241.94      257.84     17.84 o
  19   1   7      279.26      282.47     18.42 o
  21   1   7      286.26      298.31     20.97 o
  23   1   7      151.06      136.88     15.55 o
 -32   2   7       20.77       24.12      8.60 o
 -30   2   7       39.46       46.11      8.97 o
 -28   2   7        1.89       -2.29      6.60 o
 -26   2   7        7.01        4.07      6.45 o
 -24   2   7       34.89       45.42      8.99 o
 -22   2   7      709.95      697.17     26.88 o
 -20   2   7     2084.56     2079.36     33.92 o
 -18   2   7     1426.96     1486.44     22.66 o
 -16   2   7     1910.29     1936.90     22.44 o
 -14   2   7     4217.89     4249.54     48.03 o
 -12   2   7     3168.74     3082.98     45.19 o
 -10   2   7      938.28      914.58     21.03 o
  -8   2   7      378.75      372.94      8.90 o
  -6   2   7      101.04      124.57      8.09 o
  -4   2   7      154.96      182.18      8.05 o
  -2   2   7      233.54      229.66      6.02 o
   0   2   7       24.44       19.53      4.26 o
   2   2   7       14.73       12.66      4.40 o
   4   2   7     1275.52     1335.33     21.23 o
   6   2   7     4029.66     4146.86     48.37 o
   8   2   7     1330.77     1317.02     20.85 o
  10   2   7     1273.12     1255.87     33.56 o
  12   2   7     2504.38     2468.89     55.53 o
  14   2   7      962.49      904.10     28.92 o
  16   2   7      160.33      140.13     13.17 o
  18   2   7        1.78       -1.37      8.37 o
  20   2   7       11.06       10.00      7.96 o
  22   2   7        5.25        4.62      9.84 o
 -29   3   7      320.02      329.38     15.55 o
 -27   3   7      110.50      126.75     10.75 o
 -25   3   7      213.40      229.67     13.55 o
 -23   3   7      660.50      618.48     17.95 o
 -21   3   7      513.44      519.85     16.01 o
 -19   3   7      903.63      867.85     21.23 o
 -17   3   7      419.88      445.69     11.95 o
 -15   3   7     1607.16     1584.10     43.38 o
 -13   3   7     2737.32     2693.05     41.48 o
 -11   3   7      803.45      740.80     16.88 o
  -9   3   7     1209.02     1167.49     24.61 o
  -7   3   7      788.54      792.74     19.06 o
  -5   3   7     1032.08     1048.42     22.57 o
  -3   3   7     1080.40     1063.72     19.81 o
  -1   3   7     1159.41     1142.36     20.80 o
   1   3   7      956.53      954.32     18.67 o
   3   3   7      502.26      503.58     13.21 o
   5   3   7     3134.51     3189.57     46.12 o
   7   3   7     1200.61     1156.99     27.07 o
   9   3   7      165.75      159.67     11.45 o
  11   3   7      782.91      719.53     21.92 o
  13   3   7      332.26      288.80     16.87 o
  15   3   7      292.83      293.75     17.52 o
  17   3   7      125.34      108.66     14.77 o
  19   3   7       87.25       84.13     12.91 o
 -24   4   7      599.00      601.11     19.03 o
 -22   4   7      522.34      480.46     16.41 o
 -20   4   7      103.27       90.25      8.87 o
 -18   4   7        5.98        6.93      6.13 o
 -16   4   7      141.38      151.25      9.67 o
 -14   4   7      474.88      444.41     14.05 o
 -12   4   7      159.68      166.26     10.63 o
 -10   4   7      915.80      875.33     21.48 o
  -8   4   7     1338.33     1264.24     26.84 o
  -6   4   7     1766.51     1766.74     38.43 o
  -4   4   7     3187.40     3122.51     51.92 o
  -2   4   7     2151.97     2214.23     35.18 o
   0   4   7     1825.08     1845.68     30.90 o
   2   4   7     1179.84     1207.64     22.97 o
   4   4   7      741.48      768.71     17.64 o
   6   4   7      313.60      301.16     11.54 o
   8   4   7        5.11        6.46      6.89 o
  10   4   7        5.54        8.01      7.24 o
  12   4   7        5.30        7.28      7.82 o
  14   4   7      101.44       95.09     11.17 o
 -19   5   7      189.17      215.85     12.78 o
 -17   5   7      505.78      545.82     17.83 o
 -15   5   7     1312.11     1370.10     42.98 o
 -13   5   7     1125.35     1170.12     27.40 o
 -11   5   7      786.09      865.14     22.82 o
  -9   5   7      375.37      375.01     15.19 o
  -7   5   7      181.78      196.67     18.91 o
  -5   5   7      103.71      115.09      9.23 o
  -3   5   7       15.85       15.91      6.76 o
  -1   5   7       15.95       10.45      6.62 o
   1   5   7      105.02       99.96     10.43 o
   3   5   7      402.71      403.99     14.55 o
   5   5   7      662.34      685.43     21.51 o
   7   5   7      746.82      742.66     22.68 o
 -32   0   8      674.34      758.07     32.91 o
 -30   0   8     1178.46     1288.05     41.67 o
 -28   0   8     1921.85     2003.12     44.08 o
 -26   0   8     2783.37     2809.61     54.69 o
 -24   0   8       62.45       63.75      9.79 o
 -22   0   8        8.93        7.83      7.12 o
 -20   0   8      269.80      283.91     12.89 o
 -18   0   8       83.82       95.43      7.81 o
 -16   0   8      894.55      904.57     20.66 o
 -14   0   8      726.15      711.09     44.77 o
 -12   0   8     6635.62     6914.98    165.63 o
 -10   0   8    16369.38    17629.41    311.69 o
  -8   0   8    11253.41    11686.67    175.56 o
  -6   0   8    10422.79    10874.15    163.42 o
  -4   0   8     6127.98     6467.06    120.22 o
  -2   0   8     3924.61     3946.32     77.07 o
   0   0   8     1797.63     1948.64     42.95 o
   2   0   8      826.93      884.02     24.53 o
   4   0   8       72.26       83.42      8.35 o
   6   0   8       19.09       22.93      6.53 o
   8   0   8      743.57      732.44     23.21 o
  10   0   8      805.13      810.06     25.27 o
  12   0   8      419.89      474.42     16.04 o
  14   0   8     1782.90     1904.22     38.12 o
  16   0   8     1832.80     1940.86     48.55 o
  18   0   8      839.35      843.48     29.92 o
  20   0   8     1061.96     1178.08     36.84 o
  22   0   8      504.46      629.41     40.07 o
 -33   1   8       66.30       59.82     16.89 o
 -31   1   8      129.78      145.82     14.70 o
 -29   1   8      251.58      262.08     17.02 o
 -27   1   8      763.66      774.21     20.50 o
 -25   1   8     1226.42     1282.22     24.24 o
 -23   1   8      386.94      422.34     13.49 o
 -21   1   8     1396.76     1434.38     24.41 o
 -19   1   8     4114.30     4273.18     50.35 o
 -17   1   8     3834.60     3896.85     50.61 o
 -15   1   8     2253.81     2289.78     32.29 o
 -13   1   8     1913.43     1924.44     27.81 o
 -11   1   8     3576.64     3679.24     60.21 o
  -9   1   8     1607.49     1706.51     25.85 o
  -7   1   8      742.86      711.37     13.58 o
  -5   1   8     1037.72     1141.09     20.45 o
  -3   1   8      282.26      300.04      9.64 o
  -1   1   8     2322.58     2394.96     35.56 o
   1   1   8     5237.78     5553.26     73.93 o
   3   1   8     3160.48     3318.25     47.13 o
   5   1   8     3568.60     3754.65     45.40 o
   7   1   8     3135.71     3190.75     36.11 o
   9   1   8     2594.27     2579.84     39.59 o
  11   1   8      881.93      880.91     19.09 o
  13   1   8      144.24      156.13     12.41 o
  15   1   8      268.99      259.33     19.54 o
  17   1   8       28.82       20.58      7.85 o
  19   1   8       94.58       94.52     13.29 o
  21   1   8      231.80      231.97     24.55 o
 -32   2   8        6.98       41.01     21.63 o
 -30   2   8       20.03       25.24      9.07 o
 -28   2   8       64.98       75.75      9.44 o
 -26   2   8      289.71      270.98     15.81 o
 -24   2   8     1130.30     1129.88     29.35 o
 -22   2   8      578.44      586.44     20.17 o
 -20   2   8     1943.74     2034.16     34.25 o
 -18   2   8     3624.80     3744.96     55.02 o
 -16   2   8     1768.55     1768.65     26.19 o
 -14   2   8      964.70     1019.95     16.49 o
 -12   2   8      228.79      239.56     10.64 o
 -10   2   8      263.30      266.83     10.29 o
  -8   2   8      200.72      192.41      9.88 o
  -6   2   8      804.54      822.67     18.61 o
  -4   2   8      441.02      431.90      9.42 o
  -2   2   8      287.80      287.14      8.42 o
   0   2   8     4509.32     4580.19     55.35 o
   2   2   8     2270.09     2291.93     29.34 o
   4   2   8     1501.28     1551.05     26.77 o
   6   2   8     1651.46     1685.67     26.07 o
   8   2   8      771.51      727.85     24.51 o
  10   2   8     1564.96     1431.05     37.76 o
  12   2   8      261.82      266.17     16.93 o
  14   2   8       55.73       58.52     10.56 o
  16   2   8       41.37       32.54      9.91 o
  18   2   8       13.84       20.00      9.78 o
  20   2   8      120.33      118.40     11.95 o
 -29   3   8      124.53      143.00     12.03 o
 -27   3   8      197.38      226.23     19.39 o
 -25   3   8      154.15      137.00     10.72 o
 -23   3   8       50.33       51.63      8.20 o
 -21   3   8        1.93        0.89      6.00 o
 -19   3   8       60.40       61.27      7.62 o
 -17   3   8        1.40       -0.42      5.93 o
 -15   3   8      186.26      179.91     12.68 o
 -13   3   8        8.66       11.19     13.15 o
 -11   3   8      276.06      259.57     12.06 o
  -9   3   8     2726.37     2628.46     45.92 o
  -7   3   8     3610.92     3509.14     57.44 o
  -5   3   8     3251.67     3176.40     52.78 o
  -3   3   8     1341.87     1308.65     23.33 o
  -1   3   8      672.67      677.17     15.75 o
   1   3   8      111.57       92.87      7.71 o
   3   3   8      127.38      117.24      9.75 o
   5   3   8      583.45      590.26     15.02 o
   7   3   8      707.93      713.81     21.53 o
   9   3   8       23.63       12.39      8.69 o
  11   3   8      334.05      308.90     15.90 o
  13   3   8      315.92      280.98     17.64 o
  15   3   8      542.17      527.50     23.56 o
  17   3   8      431.06      373.92     21.40 o
 -24   4   8        4.31       10.28      7.37 o
 -22   4   8       71.89       77.56      9.37 o
 -20   4   8       52.47       63.73      8.56 o
 -18   4   8       27.65       34.82     12.05 o
 -16   4   8      413.80      386.87     18.09 o
 -14   4   8       63.36       69.89      9.17 o
 -12   4   8       21.10       16.60      8.26 o
 -10   4   8        1.68       -0.10      6.35 o
  -8   4   8       10.66       10.68      6.54 o
  -6   4   8        3.07       -2.90      5.94 o
  -4   4   8       89.42       79.68      8.58 o
  -2   4   8        3.07        1.92      5.28 o
   0   4   8       32.69       36.42      8.17 o
   2   4   8      130.38      125.20     11.00 o
   4   4   8      186.20      192.61     10.43 o
   6   4   8       25.68       29.51      7.84 o
   8   4   8       64.29       63.43     15.44 o
  10   4   8       88.15       89.32     10.47 o
  12   4   8       30.98       31.43      9.47 o
 -17   5   8       25.79       21.89      8.88 o
 -15   5   8        8.33       16.23      8.36 o
 -13   5   8        0.18        5.98      7.47 o
 -11   5   8       36.62       45.73      8.71 o
  -9   5   8      147.00      139.44     11.05 o
  -7   5   8      157.65      183.22     12.34 o
  -5   5   8      351.04      330.30     14.73 o
  -3   5   8      185.13      180.59     12.44 o
  -1   5   8        4.24       -4.32     11.79 o
   1   5   8        5.19       -5.38      7.31 o
   3   5   8       73.19       61.91     11.27 o
   5   5   8      185.10      167.60     19.77 o
 -31   1   9       91.77       94.91     26.90 o
 -29   1   9        0.66       -3.01     14.77 o
 -27   1   9       14.92       13.96      9.03 o
 -25   1   9      107.88      112.42     11.95 o
 -23   1   9      158.70      163.69      9.41 o
 -21   1   9       78.97       82.58      7.56 o
 -19   1   9        1.02        2.56      5.07 o
 -17   1   9      351.27      362.52     11.06 o
 -15   1   9      896.59      931.63     20.17 o
 -13   1   9      829.48      806.98     18.09 o
 -11   1   9     2425.18     2526.74     34.97 o
  -9   1   9     2677.28     2819.48     37.97 o
  -7   1   9     1175.94     1201.36     22.23 o
  -5   1   9      114.10      111.47      5.79 o
  -3   1   9      658.89      640.83     14.98 o
  -1   1   9       16.00       15.32      4.84 o
   1   1   9     1402.38     1462.77     25.38 o
   3   1   9      312.18      313.18     11.20 o
   5   1   9      102.70      103.47      7.17 o
   7   1   9       22.16       17.05      4.62 o
   9   1   9      383.96      407.84     13.02 o
  11   1   9      640.26      704.11     17.51 o
  13   1   9      952.27      905.62     24.18 o
  15   1   9      832.61      842.54     29.98 o
  17   1   9      362.75      402.88     18.10 o
  19   1   9        8.59        9.67     10.56 o
 -30   2   9       81.03       93.54     16.94 o
 -28   2   9      112.70      123.46     27.64 o
 -26   2   9      328.25      315.34     16.67 o
 -24   2   9      940.37     1007.77     29.69 o
 -22   2   9     1667.71     1689.13     37.58 o
 -20   2   9     1586.07     1537.71     34.36 o
 -18   2   9     1285.34     1237.69     29.15 o
 -16   2   9      470.86      461.99     16.57 o
 -14   2   9       14.68       15.54      5.04 o
 -12   2   9       29.56       34.00      6.46 o
 -10   2   9       12.46       -1.54      6.60 o
  -8   2   9       45.96       39.27      4.16 o
  -6   2   9       81.88       78.95      9.87 o
  -4   2   9     1785.34     1810.46     22.68 o
  -2   2   9     4343.36     4488.68     54.97 o
   0   2   9     3113.73     3123.43     40.34 o
   2   2   9     1580.35     1619.73     26.32 o
   4   2   9     1883.33     1888.19     55.90 o
   6   2   9      963.45      935.41     28.96 o
   8   2   9       50.62       55.97     10.10 o
  10   2   9        3.47       -1.51      7.73 o
  12   2   9        7.50       -1.60      8.08 o
  14   2   9        1.86       -0.47      8.65 o
  16   2   9       36.76       30.89     10.63 o
  18   2   9       35.32       36.22     11.43 o
 -27   3   9      109.86      128.95     11.52 o
 -25   3   9      315.62      314.55     14.68 o
 -23   3   9      754.21      744.05     20.82 o
 -21   3   9      384.12      356.09     14.51 o
 -19   3   9      356.42      348.94     14.14 o
 -17   3   9      428.23      424.08     14.74 o
 -15   3   9      681.52      682.22     23.60 o
 -13   3   9      631.60      634.01     19.45 o
 -11   3   9      987.31      892.18     23.05 o
  -9   3   9      754.17      703.37     19.99 o
  -7   3   9      363.95      369.71     14.39 o
  -5   3   9     1204.69     1141.44     25.65 o
  -3   3   9     1087.02     1130.96     21.58 o
  -1   3   9     1053.98     1084.13     26.50 o
   1   3   9      495.04      504.63     15.50 o
   3   3   9      516.69      538.60     17.43 o
   5   3   9     1343.27     1308.84     34.40 o
   7   3   9      267.37      277.31     15.19 o
   9   3   9      160.03      159.29     12.67 o
  11   3   9      187.64      149.63     14.74 o
  13   3   9       91.55       92.73     13.33 o
  15   3   9      170.06      159.25     16.21 o
 -22   4   9       85.31       90.31     10.06 o
 -20   4   9       20.72       16.34      7.63 o
 -18   4   9        5.78       11.66      8.09 o
 -16   4   9      759.79      796.98     23.70 o
 -14   4   9     2109.21     2039.76     48.34 o
 -12   4   9     2151.72     2189.34     42.86 o
 -10   4   9     2519.30     2414.12     45.50 o
  -8   4   9     1443.70     1439.86     31.46 o
  -6   4   9      850.46      850.64     22.78 o
  -4   4   9      376.20      371.64     23.22 o
  -2   4   9       17.53       13.99      9.11 o
   0   4   9       72.93       66.46      8.58 o
   2   4   9        8.67        6.87      6.63 o
   4   4   9      351.93      374.13     17.55 o
   6   4   9      271.49      269.61     15.86 o
   8   4   9      393.33      419.40     18.40 o
  10   4   9      734.34      735.38     34.42 o
 -13   5   9      200.46      201.47     15.69 o
 -11   5   9       66.36       62.91     10.27 o
  -9   5   9        3.73       -9.12      7.66 o
  -7   5   9      106.28      108.70     11.21 o
  -5   5   9      346.20      330.50     17.78 o
  -3   5   9      402.92      419.75     17.91 o
  -1   5   9      407.32      421.06     17.72 o
 -32   0  10      221.18      206.17     24.27 o
 -30   0  10        8.81        9.44     12.73 o
 -28   0  10      314.18      295.77     30.85 o
 -26   0  10     1016.94     1082.74     36.52 o
 -24   0  10        8.13        1.74     10.02 o
 -22   0  10      122.12      114.20     14.10 o
 -20   0  10     1257.82     1322.03     38.45 o
 -18   0  10     3202.04     3182.40     69.84 o
 -16   0  10     5534.16     5864.14    115.32 o
 -14   0  10     4808.29     4941.77     98.82 o
 -12   0  10     5871.11     5970.41    115.77 o
 -10   0  10     4412.88     4548.05     91.15 o
  -8   0  10     4137.42     4362.52     71.18 o
  -6   0  10      251.88      254.34     10.59 o
  -4   0  10      947.41     1055.89     23.29 o
  -2   0  10        9.67        6.50      7.05 o
   0   0  10      143.15      141.65     11.46 o
   2   0  10      516.44      580.43     21.33 o
   4   0  10     1277.88     1432.46     37.31 o
   6   0  10     2469.18     2720.85     60.25 o
   8   0  10     5191.58     5129.97    102.29 o
  10   0  10     2666.74     2749.97     62.58 o
  12   0  10     1074.59     1231.40     29.86 o
  14   0  10      554.53      541.69     25.95 o
  16   0  10       45.06       51.54     16.55 o
 -31   1  10      167.94      173.20     19.48 o
 -29   1  10      457.10      518.89     28.53 o
 -27   1  10     1585.31     1589.33     47.37 o
 -25   1  10     1324.75     1390.17     37.83 o
 -23   1  10      511.93      512.45     17.26 o
 -21   1  10      532.68      559.81     14.64 o
 -19   1  10      835.39      867.04     17.71 o
 -17   1  10      989.62      984.85     21.55 o
 -15   1  10      221.46      232.65     10.84 o
 -13   1  10      322.13      286.23     11.69 o
 -11   1  10     1050.63     1115.10     22.54 o
  -9   1  10     1974.15     2034.54     39.53 o
  -7   1  10     3873.20     4050.21     57.63 o
  -5   1  10     1960.26     2023.61     32.88 o
  -3   1  10     1380.10     1442.05     25.82 o
  -1   1  10     3744.11     3963.35     56.47 o
   1   1  10     2571.02     2683.65     41.03 o
   3   1  10      913.10      944.02     19.87 o
   5   1  10      317.84      330.54     11.89 o
   7   1  10      429.12      458.90     16.94 o
   9   1  10      387.69      368.27     15.70 o
  11   1  10       52.17       54.41     11.04 o
  13   1  10      161.70      150.27     14.83 o
  15   1  10      117.66      109.14     13.77 o
  17   1  10      119.51      122.45     12.30 o
 -30   2  10      183.38      188.20     19.58 o
 -28   2  10      414.60      437.51     25.99 o
 -26   2  10      464.58      474.82     20.19 o
 -24   2  10      771.12      808.84     24.92 o
 -22   2  10      438.84      481.10     20.20 o
 -20   2  10      390.80      394.74     16.82 o
 -18   2  10      551.88      524.13     23.84 o
 -16   2  10      222.12      231.19     31.23 o
 -14   2  10       18.42       15.38      8.83 o
 -12   2  10       49.04       30.55      9.80 o
 -10   2  10      326.74      271.72     16.84 o
  -8   2  10      889.91      882.12     29.32 o
  -6   2  10     2883.57     2956.73     88.88 o
  -4   2  10     1920.35     1996.51     31.98 o
  -2   2  10     1737.89     1777.27     29.65 o
   0   2  10     2847.39     2856.42     45.29 o
   2   2  10      896.54      926.91     21.78 o
   4   2  10      214.21      192.32     15.80 o
   6   2  10        3.47        5.61      8.00 o
   8   2  10        2.76        8.80      8.57 o
  10   2  10       31.57       25.02      9.82 o
  12   2  10       62.05       59.54     11.63 o
  14   2  10      172.15      150.44     15.30 o
 -27   3  10       24.07       24.64     16.37 o
 -25   3  10       21.73       27.41      8.63 o
 -23   3  10        5.64       10.60      7.66 o
 -21   3  10      240.13      254.29     14.31 o
 -19   3  10      498.42      471.68     19.21 o
 -17   3  10     1200.78     1150.51     62.66 o
 -15   3  10     1924.46     1846.59     38.66 o
 -13   3  10      943.11      933.02     24.85 o
 -11   3  10      360.24      365.13     15.84 o
  -9   3  10      136.24      125.27     10.55 o
  -7   3  10       31.96       29.98      7.38 o
  -5   3  10       32.27       23.00      7.29 o
  -3   3  10      103.60       84.90      9.73 o
  -1   3  10       43.20       31.12      7.31 o
   1   3  10        4.32        7.62      5.47 o
   3   3  10      299.14      301.95     15.33 o
   5   3  10      250.91      264.11     21.02 o
   7   3  10      155.78      139.18     12.32 o
   9   3  10      733.83      680.14     23.77 o
  11   3  10      646.79      637.11     39.90 o
 -20   4  10        1.45        1.70      8.47 o
 -18   4  10        0.25       -2.36      8.33 o
 -16   4  10        8.22        8.05      8.04 o
 -14   4  10       11.14       16.76     10.24 o
 -12   4  10       11.87       12.05      7.84 o
 -10   4  10       11.41       14.48      7.70 o
  -8   4  10       20.13        9.56      7.40 o
  -6   4  10       52.74       43.77      8.66 o
  -4   4  10       98.11       79.74      9.56 o
  -2   4  10      171.06      159.91     11.78 o
   0   4  10       22.79       12.00      8.26 o
   2   4  10      152.50      140.44     14.82 o
   4   4  10       86.33       76.56     12.98 o
   6   4  10       27.53       10.87     11.02 o
 -29   1  11      176.19      129.63     18.12 o
 -27   1  11        1.73       -5.22     11.57 o
 -25   1  11       31.32       28.08     12.70 o
 -23   1  11      184.38      157.52     12.31 o
 -21   1  11      803.93      813.18     23.90 o
 -19   1  11     1345.53     1374.62     27.89 o
 -17   1  11     1885.46     1911.79     45.94 o
 -15   1  11      751.49      762.36     18.88 o
 -13   1  11      112.35       90.87      8.16 o
 -11   1  11       85.14       73.91      7.47 o
  -9   1  11      254.01      246.43     11.19 o
  -7   1  11      397.68      397.00     13.32 o
  -5   1  11      687.12      683.41     16.85 o
  -3   1  11       36.35       31.08      6.07 o
  -1   1  11      259.47      277.67     11.53 o
   1   1  11      496.62      531.08     15.19 o
   3   1  11     1204.99     1238.56     24.52 o
   5   1  11      657.52      681.29     20.75 o
   7   1  11      557.11      574.32     19.55 o
   9   1  11      354.66      338.11     20.45 o
  11   1  11       36.24       31.77     10.57 o
  13   1  11        8.40        6.49     10.37 o
 -28   2  11      149.75      152.31     18.78 o
 -26   2  11      149.23      113.38     16.41 o
 -24   2  11      243.14      231.83     19.79 o
 -22   2  11       58.84       40.08     12.44 o
 -20   2  11       11.28        6.49     10.16 o
 -18   2  11       88.88       60.73     12.27 o
 -16   2  11       76.01       55.23     11.76 o
 -14   2  11        9.22       -7.17      9.17 o
 -12   2  11      451.64      421.62     21.88 o
 -10   2  11     1099.87     1066.28     34.21 o
  -8   2  11     1236.26     1230.78     36.60 o
  -6   2  11     1692.68     1637.60     43.86 o
  -4   2  11     2115.93     2085.32     39.91 o
  -2   2  11     1282.64     1227.10     38.33 o
   0   2  11      324.17      334.11     13.91 o
   2   2  11       62.28       63.14     10.85 o
   4   2  11       40.26       44.05     10.91 o
   6   2  11      120.58      124.47     13.58 o
   8   2  11        2.84        5.37      9.07 o
  10   2  11        7.32        6.27      9.80 o
  12   2  11       38.93       29.12     13.17 o
 -25   3  11      204.32      196.94     15.70 o
 -23   3  11      401.97      379.94     19.05 o
 -21   3  11      152.66      136.35     13.35 o
 -19   3  11      147.54      150.98     13.23 o
 -17   3  11      322.75      290.31     15.76 o
 -15   3  11      372.28      359.30     17.15 o
 -13   3  11      548.20      534.00     19.69 o
 -11   3  11     1144.14     1055.75     30.39 o
  -9   3  11      559.98      535.62     25.25 o
  -7   3  11      354.08      341.86     26.09 o
  -5   3  11      863.29      814.52     22.51 o
  -3   3  11      473.30      497.39     20.54 o
  -1   3  11      179.54      191.49     28.15 o
   1   3  11      134.65      126.72     14.00 o
   3   3  11      245.74      242.47     17.94 o
   5   3  11      239.58      200.60     16.94 o
   7   3  11      193.22      189.04     16.79 o
   9   3  11      239.02      247.31     19.33 o
 -18   4  11      362.58      375.23     20.89 o
 -16   4  11      500.75      501.12     20.82 o
 -14   4  11      775.13      792.09     25.05 o
 -12   4  11      580.44      570.01     21.16 o
 -10   4  11      104.88       85.89     10.75 o
  -8   4  11        3.58        0.91      7.85 o
  -6   4  11       10.00       10.13      9.66 o
  -4   4  11       52.66       50.58      9.21 o
  -2   4  11      112.55      117.99     14.89 o
   0   4  11       67.71       61.37     18.72 o
   2   4  11      443.97      452.09     24.68 o
 -28   0  12      628.26      700.13     39.69 o
 -26   0  12     1886.08     1990.97     55.02 o
 -24   0  12     1568.03     1777.93     50.63 o
 -22   0  12     1466.76     1634.05     46.90 o
 -20   0  12     1219.21     1298.87     39.96 o
 -18   0  12     1418.35     1465.19     41.98 o
 -16   0  12      771.58      771.02     28.93 o
 -14   0  12      226.34      200.66     16.54 o
 -12   0  12       30.36       15.55     10.16 o
 -10   0  12        8.07       -3.69      8.92 o
  -8   0  12     1558.92     1632.51     42.55 o
  -6   0  12      353.87      363.91     23.14 o
  -4   0  12      159.88      156.16     14.19 o
  -2   0  12     2073.49     2228.96     53.07 o
   0   0  12     2801.87     3046.93     67.50 o
   2   0  12     2970.38     3277.65     72.03 o
   4   0  12     1485.02     1669.92     55.40 o
   6   0  12      876.78      960.21     32.31 o
   8   0  12      502.27      432.45     22.34 o
  10   0  12      126.14      142.96     21.26 o
 -27   1  12      504.42      489.72     28.88 o
 -25   1  12      316.13      300.88     22.87 o
 -23   1  12      189.42      146.75     17.06 o
 -21   1  12       49.71       48.27     12.56 o
 -19   1  12      216.19      220.09     14.25 o
 -17   1  12      911.57      952.18     26.06 o
 -15   1  12     1041.51     1056.65     35.88 o
 -13   1  12     1023.47     1048.84     23.51 o
 -11   1  12     1246.89     1271.38     26.07 o
  -9   1  12     2961.72     3141.46     61.63 o
  -7   1  12     2704.00     2805.56     44.33 o
  -5   1  12      472.78      491.74     15.57 o
  -3   1  12      219.12      217.53     11.31 o
  -1   1  12      248.49      242.26     13.87 o
   1   1  12      230.58      256.20     20.93 o
   3   1  12       98.30      104.50     10.42 o
   5   1  12       42.48       43.88     11.27 o
   7   1  12      300.51      314.53     20.52 o
   9   1  12      402.84      409.73     23.12 o
  11   1  12      548.94      633.93     28.33 o
 -26   2  12       31.65        6.76     13.00 o
 -24   2  12       38.78       35.18     13.58 o
 -22   2  12       27.92       26.53     12.66 o
 -20   2  12       93.42       77.83     14.59 o
 -18   2  12      454.00      425.71     24.32 o
 -16   2  12      861.89      781.55     30.35 o
 -14   2  12      712.52      715.24     29.25 o
 -12   2  12      750.42      757.69     29.80 o
 -10   2  12     1191.58     1152.88     36.65 o
  -8   2  12      914.09      961.15     33.04 o
  -6   2  12      628.10      636.39     26.66 o
  -4   2  12      260.28      272.93     13.84 o
  -2   2  12       88.61       78.02      9.28 o
   0   2  12       86.42       68.49     11.93 o
   2   2  12       69.38       66.31     12.21 o
   4   2  12       20.80       21.73     10.21 o
   6   2  12       32.65       33.84     11.41 o
   8   2  12      134.48      138.81     15.62 o
 -21   3  12      574.93      537.67     22.33 o
 -19   3  12      719.54      731.39     31.26 o
 -17   3  12      280.58      259.92     16.05 o
 -15   3  12       34.13       27.12      9.34 o
 -13   3  12       18.23        6.18      8.06 o
 -11   3  12      212.25      195.17     14.66 o
  -9   3  12      241.19      204.05     14.09 o
  -7   3  12       37.80       20.45     11.20 o
  -5   3  12       28.75       16.44      9.73 o
  -3   3  12      474.05      453.66     17.70 o
  -1   3  12      820.28      824.79     31.80 o
   1   3  12      915.47      889.94     61.04 o
   3   3  12      967.38      964.80     48.91 o
   5   3  12      298.27      301.47     21.37 o
 -10   4  12       48.13       35.15     10.17 o
  -8   4  12       70.10       58.04     10.58 o
 -25   1  13      295.05      278.04     22.97 o
 -23   1  13      224.46      226.28     20.60 o
 -21   1  13       60.68       32.44     13.72 o
 -19   1  13       41.33       24.92     12.06 o
 -17   1  13        3.34        4.50     19.00 o
 -15   1  13       89.85       81.87     13.95 o
 -13   1  13       29.50       16.82      8.30 o
 -11   1  13      231.77      211.35     13.75 o
  -9   1  13       12.73        4.46      7.68 o
  -7   1  13      303.96      364.23     16.64 o
  -5   1  13      552.63      619.14     21.16 o
  -3   1  13      991.18     1008.57     33.93 o
  -1   1  13      915.36      930.11     32.73 o
   1   1  13      775.53      873.03     31.78 o
   3   1  13      196.84      160.15     16.04 o
   5   1  13       11.20        3.22     11.29 o
   7   1  13       83.27       67.15     13.61 o
 -22   2  13       50.24       45.14     14.61 o
 -20   2  13      114.83      111.33     16.26 o
 -18   2  13      632.58      581.57     28.71 o
 -16   2  13     1044.31     1059.63     40.82 o
 -14   2  13     1260.94     1227.89     40.00 o
 -12   2  13      984.52      930.20     34.11 o
 -10   2  13      313.57      301.30     31.51 o
  -8   2  13       56.81       41.76     11.83 o
  -6   2  13       19.73       23.68     10.90 o
  -4   2  13        1.38       -0.88      7.34 o
  -2   2  13       78.43       66.94     12.68 o
   0   2  13        1.41        1.07     10.30 o
   2   2  13      122.84      108.89     14.68 o
   4   2  13       64.98       51.90     13.02 o
 -17   3  13      180.87      157.48     21.91 o
 -15   3  13      296.08      289.06     32.80 o
 -13   3  13      414.03      408.26     19.16 o
 -11   3  13      421.05      403.75     27.65 o
  -9   3  13      138.21      135.29     18.19 o
  -7   3  13      115.16      106.84     11.64 o
  -5   3  13      320.12      316.51     28.58 o
  -3   3  13      144.54      123.98     23.33 o
  -1   3  13       62.49       40.44     13.49 o
 -24   0  14      677.06      732.68     41.01 o
 -22   0  14       86.92       87.28     18.43 o
 -20   0  14       15.22       14.67     13.54 o
 -18   0  14        4.63      -17.98     18.06 o
 -16   0  14       17.71      -18.58     18.15 o
 -14   0  14      145.03      109.44     15.91 o
 -12   0  14      195.61      141.22     23.14 o
 -10   0  14     1156.40     1187.75     38.30 o
  -8   0  14     3624.50     3861.17    113.71 o
  -6   0  14     2525.87     2834.69     66.56 o
  -4   0  14     1440.40     1636.28     45.75 o
  -2   0  14      583.84      581.27     26.52 o
   0   0  14      212.57      269.75     28.40 o
   2   0  14       61.19       57.56     17.12 o
 -23   1  14      443.20      457.85     34.24 o
 -21   1  14      323.63      343.10     26.99 o
 -19   1  14      508.73      517.16     28.22 o
 -17   1  14      981.34      934.67     35.78 o
 -15   1  14      926.06      951.38     35.51 o
 -13   1  14      263.55      253.41     20.43 o
 -11   1  14      158.84      148.14     16.78 o
  -9   1  14      467.07      462.34     25.08 o
  -7   1  14      208.33      199.45     17.93 o
  -5   1  14       74.51       87.43     17.49 o
  -3   1  14       61.49       72.06     13.69 o
  -1   1  14       91.16       89.74     15.61 o
   1   1  14      405.10      427.67     24.46 o
 -18   2  14      714.03      722.92     43.64 o
 -16   2  14      927.49      915.70     36.36 o
 -14   2  14      314.94      307.87     44.11 o
 -12   2  14       54.04       33.48     24.17 o
 -10   2  14      104.04      104.14     15.20 o
  -8   2  14        5.69       -1.76     10.99 o
  -6   2  14        3.76        2.19      8.18 o
  -4   2  14       15.77       10.52     11.38 o
  -2   2  14       61.11       52.16     13.56 o
 -15   1  15      197.23      169.40     30.10 o
 -13   1  15      759.43      747.61     98.66 o
 -11   1  15      354.59      387.53     24.80 o
  -9   1  15      225.94      237.32     20.54 o
  -7   1  15      286.52      299.56     22.01 o
 
